# Supplementary material for: A Network of Multiple Regulatory Layers Shapes Gene Expression in Fission Yeast
Source: Mol Cell. 2007 Apr 13;26(1):145–55. doi: 10.1016/j.molcel.2007.03.002 (PMC1885965; doi:10.1016/j.molcel.2007.03.002)
Supplement: Table S1. Processed Genome-Wide Data Sets on Ribosome Occupancy, Ribosome Number, Ribosome Density, ORF Length, Poly(A) Tail Rank, mRNA Level, Relative Pol II Occupancy, AugCAI, and mRNA Half-Life [file mmc2.xls]

## Sheet: ultimate.s1
Table S1. Processed genome-wide data sets on ribosome occupancy, ribosome number, ribosome density, ORF length, poly(A) tail rank, mRNA level, relative Pol II occupancy, AugCAI, and mRNA half-life.
Systematic name	Common names and synonyms	Ribosome occupancy (%)	Ribosome number	Ribosome density (rb/kb)	ORF length (nt)	Poly(A) tail rank	mRNA level	Relative Pol II occupancy	AugCAI	mRNA half-life
SPAC23D3.14c	aah2	56.0757	3.39129	1.94232	1746		721	1.166	0.56966	short
SPCC63.02c	aah3	75.0184	4.44211	2.62071	1695	31.2013	4132.9	1.7495	0.443857	short
SPBC1652.02	aap1,SPBC16A3.20c				1785		1326.4	1.317	0.694965	NA
SPAC3H5.04	aar2	67.0046	3.30323	3.17313	1041	34.842	1507.85	2.2005	0.484522	NA
SPBC2D10.18	abc1,coq8	73.7133	3.83257	2.09087	1833	27.1211	945.75	0.935	0.520695	NA
SPBC1861.02	abp2				1584	29.1946	835.55	1.7075	0.396371	NA
SPAC6G10.12c	ace2	80.4117	4.23634	2.64441	1602	30.6897	1956.9	1.0435	0.535006	short
SPAC12B10.07	acp1	84.768	4.34752	5.6388	771	33.767	5043.55	0.9895	0.568969	NA
SPAC631.01c	acp2	76.4251	4.10304	5.08432	807		4899.95	1.439	0.620126	NA
SPBC32H8.12c	act1,cps8	87.2094	5.37583	4.76581	1128	33.4961	12327.2	6.8985	0.504775	NA
SPBC106.04	ada1	74.1879	4.70022	1.84975	2541	31.5456	3544.05	1.4425	0.717795	NA
SPBC405.01	ade1,min4,SPBC4C3.02c	82.4176	5.18072	2.18873	2367	32.9943	9312.2	1.9565	0.490679	NA
SPCPB16A4.03c	ade10	81.6904	6.05924	3.44667	1758	32.4086	10393	1.7205	0.727807	long
SPAC144.03	ade2,min10,min3	83.3191	5.56183	4.26194	1305	32.2423	10857.4	1.8375	0.746355	long
SPAC6F12.10c	ade3,min11	84.4721	4.56823	1.15011	3972	30.756	8020.7	2.0545	0.530521	long
SPAC4D7.08c	ade4,min13,aza1	79.1373	4.44379	2.7739	1602	33.3149	8268.25	1.686	0.484542	NA
SPCC569.08c	ade5,ade8	88.1188	4.00351	6.41589	624	31.2	3406.3	0.81	0.738943	short
SPCC1322.13	ade6,min1	80.6695	5.6339	3.39596	1659	25.7075	5472.4	0.905	0.390189	NA
SPBC409.10	ade7	88.277	5.26667	5.85185	900	32.6627	6457.55	0.8135	0.432099	long
SPBC14F5.09c	ade8	84.9471	5.66807	3.91171	1449	32.778	8676.7	1.9345	0.44976	long
SPBC2G2.08	ade9	72.6594	4.03652	1.38712	2910	28.785	4306	1.1295	0.560337	NA
SPAC20G4.06c	adf1,cof1	91.2352	3.82366	9.2359	414	32.7421	10426.1	2.5055	0.525732	NA
SPAPJ760.03c	adg1				501		4146.4	0.6915	0.610929	NA
SPAC19G12.16c	adg2,SPAC23A1.01c	79.3651	4.49597	2.23347	2013	27.8153	4614.3	1.7745	0.45602	short
SPCC18.01c	adg3,SPCC74.07c	74.6702	4.43043	1.3046	3396		3026.55	1.1785	0.32846	NA
SPCC13B11.01	adh1,adh	92.2994	5.97075	5.67023	1053	32.4244	13163.5	8.375	0.678848	long
SPAC5H10.06c	adh4	78.651	4.10613	3.23572	1269	35.7271	4849.25	1.3495	0.512363	NA
SPAC4G9.03	adk1	93.1043	4.82967	7.28457	663	33.8612	8288.95	1.5825	0.735259	NA
SPBC713.06	adl1,lig3				2325		468.55	0.8485	0.543767	NA
SPBPB21E7.07	aes1,SPAPB21E7.07	85.574	4.71696	5.294	891	32.9958	3437.85	0.79	0.62812	long
SPAPB24D3.10c	agl1,agl				2910		549.55	0.6895	0.53229	long
SPAC14C4.09	agn1	62.6912	3.64899	3.01819	1209	31.0219	3371.45	1.454	0.605302	short
SPBC646.06c	agn2				1224	32.3061	1446.85	0.808	0.436312	NA
SPCC736.11	ago1,csp9				2505		925.75	0.737	0.370615	short
SPCC1281.01	ags1,mok1,SPCC17A7.01,SPCC338.01c	79.7146	4.36838	0.603951	7233	28.7697	3887.1	2.359	0.237567	long
SPAC26F1.14c	aif1,SPAC29A4.01c	77.4246	4.47315	2.58863	1728		1519.25	1.9545	0.608965	long
SPAC15A10.08	ain1	81.76	3.82488	2.04978	1866	20.069	2482.35	0.7005	0.243078	long
SPAC23C4.14	alg1	70.6265	4.2702	3.34918	1275		1481.05	0.8235	0.723451	NA
SPAC56F8.06c	alg10	77.1133	3.95904	2.95893	1338	21.8712	1145.35	0.8485	0.540206	NA
SPCC330.08	alg11,gmd3	71.9367	4.12221	2.91116	1416	29.4445	1769.15	1.1395	0.413382	short
SPBC1734.12c	alg12	70.4235	3.83739	2.33845	1641		2473.25	1.601	0.419238	short
SPAC56E4.02c	alg13				489		801.65	0.747	0.526801	NA
SPBC11B10.01	alg2,SPBC32H8.14	75.1913	4.5787	2.98092	1536	31.2484	2833.65	0.672	0.784079	long
SPAC7D4.06c	alg3				1221		1987.05	0.714	0.45137	NA
SPBC56F2.10c	alg5	68.2349	3.59277	3.70771	969		1392.7	0.8905	0.576539	short
SPBC342.01c	alg6,SPBC3F6.06c	73.0631	4.15884	2.73428	1521	29.4939	2356	0.5935	0.617359	short
SPAC17C9.07	alg8				1506		3377.15	1.4865	0.608602	short
SPAC1834.05	alg9				1734		3098.2	0.94	0.541416	NA
SPAC1486.04c	alm1	80.1912	4.39584	0.847963	5184	19.8674	2589.65	1.2805	0.65984	NA
SPAPB1A10.12c	alo1	79.0688	5.03044	3.62947	1386	30.9526	3930.55	1.0185	0.367165	NA
SPBC11C11.04c	alp1				3324		1162.6		0.738537	NA
SPAC13D6.05	alp11,SPAC4G9.01	84.7935	4.30596	6.10775	705	30.7761	4057.55	0.8135	0.389377	NA
SPAC23H4.12	alp13	79.0669	4.0741	4.01785	1014	31.7323	2004.3	1.088	0.357991	NA
SPCC895.07	alp14,mtc1	77.1157	4.04544	1.66479	2430		1508.5	0.881	0.390685	short
SPCC4G3.19	alp16	64.2663	3.221	1.41272	2280		1018.35	0.9565	0.396845	NA
SPAC22H10.10	alp21,sto1				1536		967.35	0.674	0.57351	NA
SPAC8E11.07c	alp31	80.0763	3.84828	10.6897	360	29.9387	1044	1.0355	0.529301	NA
SPBC365.15	alp4				2355		1099.85	1.158	0.386683	short
SPAC22F3.05c	alp41				561		197.75	0.92	0.515226	NA
SPBP23A10.08	alp5	76.5482	4.53307	3.48162	1302	33.1348	3120.3	0.742	0.506668	short
SPBC428.20c	alp6,SPBC902.01c				2466		955.9	0.538	0.356036	NA
SPAC890.02c	alp7,mia1				1425		186.65	0.7515	0.575945	short
SPCC965.08c	alr1	63.1775	3.51422	3.11544	1128		431.7	0.4745	0.572283	NA
SPBC359.02	alr2				1113			0.3245	0.529265	NA
SPBC15D4.10c	amo1	76.8051	4.03965	2.82888	1428	29.9916	2144.75	0.918	0.661237	NA
SPCC290.04	ams2,SPCC4F11.01	65.2877	3.7487	1.79021	2094	29.3254	1359.45	0.805	0.495632	short
SPBC530.10c	anc1	87.824	4.55081	4.69639	969	31.6408	10856	3.5405	0.78965	long
SPBC1A4.01	apc10,SPBC1E8.06				570		438	0.733	0.256069	NA
SPAC343.03	apc11	89.802	5.25907	18.4529	285	27.5388	727	1.6645	0.371173	NA
SPBC28E12.01c	apc13,SPBC9B6.12c				408		107.6	0.581	0.406366	NA
SPAC27D7.05c	apc14,omt1				324		471.65	0.7405	0.270446	NA
SPBC83.04	apc15	70.8189	3.80479	9.2574	411		454.2	0.513	0.530575	NA
SPBP23A10.04	apc2				2046		205.9	0.611	0.536916	NA
SPAC959.09c	apc5,SPAP32A8.01c	80.1789	3.82193	1.72626	2214		733.65	0.755	0.388409	short
SPBC1921.05	ape1	81.9769	4.78404	1.80598	2649	29.4469	8371.6	2.0135	0.628341	long
SPBC3B9.06c	apg3	71.2346	3.19852	3.86294	828		467.55	1.023	0.4185	NA
SPCC4G3.02	aph1	74.5616	4.05192	7.38054	549	32.8023	1342.15	0.729	0.594713	NA
SPBC2G2.06c	apl1	71.0119	4.00282	1.96796	2034	29.8752	1212.7	1.241	0.463178	long
SPBC947.02	apl2	74.1195	4.56429	2.22431	2052	27.7711	2539.75	1.241	0.411773	NA
SPBC691.03c	apl3				2637		1361.85	0.526	0.704003	short
SPCP1E11.06	apl4	78.5274	4.49117	1.7287	2598	28.6837	2807.05	0.853	0.398767	NA
SPAC144.06	apl5				2505		1573.25	0.892	0.35263	NA
SPAC23H3.06	apl6				2238		1745.1	1.2075	0.410974	short
SPBP16F5.07	apm1	79.9898	4.07993	3.18496	1281	33.9289	4230.85	1.532	0.874996	NA
SPBC651.11c	apm3	76.8592	4.15826	3.25373	1278	29.5153	1280.3	1.088	0.253002	long
SPAC31A2.09c	apm4	73.5829	3.90131	2.90926	1341	30.3014	931.1	0.8645	0.330792	long
SPCC622.17	apn1				1029		476.35	0.8215	0.289163	NA
SPBC3D6.10	apn2	83.7076	3.55098	2.25889	1572	19.5844	659.85	0.812	0.542996	long
SPAPJ760.02c	app1	75.4807	4.83341	1.87778	2574	27.1332	1854.75	0.731	0.796119	long
SPAC13G6.14	aps1,SPAC24B11.03				633		1950.4	3.055	0.293033	NA
SPBC685.04c	aps2				432		2116.15	0.9175	0.355706	short
SPAC30D11.05	aps3	75.0532	3.81156	7.65374	498	31.4542	1558	2.563	0.36032	NA
SPAC23A1.03	apt1	81.6829	4.04261	7.12983	567	34.9235	7557.15	1.291	0.560714	NA
SPBC14C8.06	arc1,sop2	89.784	4.92442	4.34253	1134	32.5659	8728.95	2.36	0.78965	long
SPAC17G8.04c	arc15,arc5	84.8159	3.99832	8.71094	459	34.2115	6600.3	1.367	0.572218	NA
SPAC6F6.10c	arc2,arc34	83.1082	3.8167	4.00073	954	33.1797	6047.2	1.22	0.497323	NA
SPBC1778.08c	arc3,arc21	87.9265	4.36557	8.31538	525	34.5663	5297.7	1.0155	0.448351	NA
SPAC6G9.07c	arc4	90.3939	5.13384	10.1259	507	33.6151	5471.95	1.4455	0.505282	long
SPBC4F6.18c	arf1				543		11819.8		0.673343	NA
SPCC777.09c	arg1	82.5517	4.54638	3.42864	1326	32.5531	8589.5	2.2595	0.573408	NA
SPAC4G9.09c	arg11	78.5605	4.60357	1.73197	2658	29.0923	8273.95	1.31	0.430796	NA
SPAC4G9.10	arg3	79.1823	4.51746	4.59091	984	31.271	3464.5	0.5705	0.674229	NA
SPBC215.08c	arg4	71.1381	4.36296	1.25264	3483	28.4169	10169.5	1.974	0.665692	NA
SPBC56F2.09c	arg5	81.871	4.42038	3.54197	1248	32.9146	8116.1	1.461	0.637598	long
SPBC1773.14	arg7	69.4497	4.4229	3.19113	1386	30.6703	1829.15	0.6755	0.566313	NA
SPCC320.13c	ark1,aim1,SPCC330.16				1068		761.75	0.596	0.585218	short
SPBC1215.02c	arm1,mdm20	74.2012	4.52163	1.85617	2436	28.2597	3019.1	0.8325	0.563825	long
SPAC1834.02	aro1	77.9376	5.23242	1.10809	4722	28.4236	8700.95	4.7225	0.64769	NA
SPAC11H11.06	arp2,SPAC22F8.01	86.2782	4.94815	4.21837	1173	32.0067	4661.8	1.3355	0.559167	long
SPAC630.03	arp3,act2	81.262	5.04669	3.93045	1284		8437.6	1.308	0.66504	NA
SPCC550.12	arp6				1206		1046.7	0.697	0.522744	NA
SPBC23E6.05	arx1	79.81	4.29953	3.42865	1254	35.352	3804.7	1.582	0.393236	short
SPAPB1A10.09	ase1				2196		1542.3	0.828	0.272465	NA
SPBC13G1.08c	ash2	82.1251	4.19723	2.14254	1959		3264.2	1.851	0.468005	short
SPBC27.02c	ask1,mug181				924		717.7	0.6125	0.195737	NA
SPCC1672.06c	asp1				2763		2024.65	0.8625	0.508841	short
SPBC29B5.01	atf1,mts1,sss1,gad7	81.3976	4.33078	2.54602	1701	32.0313	2575.4	1.187	0.438958	NA
SPBC2F12.09c	atf21				1068			1.1565	0.620214	NA
SPAC22F3.02	atf31				630		26.35	0.6335	0.502672	NA
SPAC1783.06c	atg12,apg12	75.3179	3.65208	9.15308	399		495.6	0.786	0.358175	long
SPAC4F10.07c	atg13,apg13,mug78	70.3795	3.93776	1.72936	2277	30.367	1091	0.88	0.38069	short
SPAC23C4.16c	atg15	76.5923	3.97013	3.11382	1275	31.4056	1799.1	0.806	0.471603	short
SPBC31E1.01c	atg2,mug36,SPBC660.18c				4941		1012.3	0.7475	0.336261	NA
SPCC16A11.08	atg20				1605		303.1		0.476444	NA
SPAC2G11.13	atg22	74.7604	3.83207	2.41011	1590	28.8475	734.55	0.732	0.625889	long
SPBP8B7.24c	atg8	71.4008	2.99653	8.18725	366	32.4316	909.2	1.3205	0.265062	short
SPBC15D4.07c	atg9,apg9	67.8051	3.67399	1.74205	2109		1038.65	1.058	0.427336	NA
SPAC1250.04	atl1				327		509.4	0.7005	0.599996	NA
SPAC15A10.01	atm1,SPAC8C9.18	68.7505	3.77653	1.81389	2082		1376.75	0.7195	0.702663	short
SPAC14C4.14	atp1				1611		8860.75	1.9295	0.602593	NA
SPAC4G8.11c	atp10				804		655.55	0.581	0.745891	long
SPAC3A12.12	atp11	74.3136	3.98962	4.63371	861		1763.3	1.3335	0.384933	long
SPAC9.12c	atp12	78.2738	4.09431	4.73878	864		899.05	0.735	0.484138	NA
SPBC29A3.10c	atp14	86.7221	3.4735	11.133	312	34.4742	4225.85	1.4475	0.666832	NA
SPBC31F10.15c	atp15	85.9313	2.91345	14.2816	204	34.6376	5422.15	3.269	0.699188	NA
SPBC13E7.04	atp16	87.9432	3.87749	8.02793	483	34.4035	6033.15	1.55	0.320031	long
SPBC1604.11	atp17	85.3157	2.93681	10.0921	291	34.3507	6056.05	1.1625	0.650812	NA
SPAC23C4.11	atp18	82.3816	2.69686	14.737	183	33.8788	4632.35	1.5585	0.488094	long
SPAC222.12c	atp2	81.7867	4.17666	2.6468	1578	32.137	11756.4	3.2545	0.753315	long
SPAC22F3.07c	atp20	86.7012	3.84212	10.7622	357	33.7086	5853.5	1.1955	0.446181	NA
SPBC1734.13	atp3				906		6972.8		0.525934	NA
SPBC1604.07	atp4	85.285	3.8984	5.30395	735	35.3397	6964.55	1.3985	0.534046	NA
SPCC1840.06	atp5				651		6321.85		0.54649	NA
SPBC29A10.13	atp7	91.1143	4.03942	7.65042	528	33.3763	5952.45	1.263	0.355545	long
SPAC1002.07c	ats1	81.3092	3.86537	7.62399	507	29.0014	4444.75	0.5555	0.726279	NA
SPAC3H8.06	aur1	73.5783	4.16351	3.28094	1269	29.8757	2759.5	1.137	0.5508	short
SPAC1556.03	azr1				867		1151.2	0.662	0.437361	NA
SPAC14C4.04	B22918-2	83.2572	4.59664	5.71721	804	34.0456	4074.6	1.043	0.671009	NA
SPBC16G5.11c	bag101,bag1-a,bag1	78.2016	3.74997	6.3775	588	28.0506	1133.4	1.3035	0.372341	NA
SPBC530.03c	bag102,bag1-b	80.3076	3.9346	6.33592	621	29.5568	2016.1	1.101	0.825349	NA
SPCC1919.14c	bdp1	77.888	4.14625	2.72063	1524	22.8421	525.8	0.555	0.462902	NA
SPBC32H8.03	bem46	85.974	4.16289	4.62543	900	37.1847	3261.45	1.141	0.637832	NA
SPAC23C4.13	bet1	70.7763	3.43833	9.7128	354	35.4569	462.6	0.735	0.641085	NA
SPAC644.18c	bet3	75.2138	3.57603	6.47832	552	32.9642	2454	1.034	0.490872	NA
SPAC3G9.16c	bet5,SPAC688.15	73.1706	3.80219	8.12435	468	31.5995	687.9	1.02	0.448691	long
SPCC18B5.01c	bfr1,hba2,SPCPJ732.04c	83.9171	4.32431	0.9415	4593		7191	1.815	0.570636	long
SPAC26H5.08c	bgl2	82.1578	4.39208	4.54666	966	25.5151	2722.25	1.9175	0.634378	NA
SPBC19G7.05c	bgs1,cps1,drc1	83.1315	4.49111	0.865339	5190		3645.95	1.817	0.631273	NA
SPAC24C9.07c	bgs2,meu21,pgs2	70.3148	3.66887	0.64536	5685		558.15	0.9075	0.609717	NA
SPAC19B12.03	bgs3	76.9711	4.27584	0.78012	5481		4251.8	2.341	0.756786	NA
SPCC1840.02c	bgs4,orb11,cwg1	74.3376	4.43309	0.755468	5868	28.8409	6333.2	3.052	0.65984	NA
SPCC1235.02	bio2,SPCC320.01c	80.3228	4.43687	4.06306	1092	33.6621	7072.25	1.372	0.573408	short
SPAC22A12.15c	bip1,bip	77.3227	5.57484	2.79862	1992	33.6315	10093	6.7525	0.495564	long
SPCC962.02c	bir1,cut17,pbh1,SPCP31B10.10c				2994		1081.45	0.828	0.534383	NA
SPCC364.02c	bis1	71.9544	3.71683	3.21804	1155		806.1	0.87	0.379294	short
SPBC31E1.06	bms1,SPBC800.01	78.8076	4.67258	1.38817	3366	23.7034	2025.6	1.51	0.296322	NA
SPBC215.02	bob1,gim5	74.355	3.25592	7.00198	465		3996.35	1.2565	0.711372	NA
SPAP14E8.03	bos1	77.5666	3.92132	5.53859	708	26.2641	1484.8	1.027	0.376497	NA
SPBC14C8.16c	bot1	78.0876	3.49074	3.68222	948	28.1486	1826.95	1.1795	0.446274	NA
SPCC962.06c	bpb1,sf1	80.2748	4.31353	2.44531	1764		1763.9	1.4095	0.544263	NA
SPAC6G9.13c	bqt1,mug23,rec26	75.859	4.27215	13.9613	306	27.5911	60.2	1.8065	0.754241	long
SPAC1002.06c	bqt2,mug18,rec23	93.0179	6.1576	17.2482	357	32.623		1.7455	0.362512	NA
SPBC582.05c	brc1	61.1195	3.67958	1.39536	2637		815	0.547	0.373342	NA
SPBC1734.15	brd1	76.7617	4.51853	2.77381	1629		1913.9	0.7365	0.644749	NA
SPBC13E7.10c	brf1,SPBC30D10.20	72.6846	4.09092	2.72184	1503		479.25	0.9855	0.369246	NA
SPAC9.03c	brr2,spp41				6531		2651.1	1.086	0.532648	NA
SPBC800.06	brx1	83.9791	4.79789	5.40303	888	32.0882	3841.3	1.523	0.728899	NA
SPAC17A2.01	bsu1	80.9107	4.32387	2.7349	1581	32.9381	9366.85	1.941	0.554826	NA
SPCC330.11	btb1				4044		1109.9	0.7625	0.374155	NA
SPBC25B2.06c	btb2	83.0127	4.09381	4.78809	855	29.0222	2265.65	1.4675	0.572972	NA
SPAC13D6.04c	btb3	77.9982	3.82781	2.43499	1572		664.3	0.536	0.777186	NA
SPAC4F10.14c	btf3	90.48	3.49393	7.66213	456	30.9302	11898.9	4.9275	0.480081	NA
SPAC607.09c	btn1				1191		410.75	0.749	0.463326	short
SPCC1322.12c	bub1	69.4392	3.67717	1.17294	3135		1327.7	0.9115	0.551493	NA
SPAC23H3.08c	bub3	70.4352	3.55348	3.69001	963		558.05	0.802	0.374145	NA
SPAC15A10.16	bud6,aip3,fat1,SPAC15E1.01	77.1683	4.3996	1.0581	4158		1008.6	1.0765	0.345106	NA
SPAC27D7.12c	but1,SPAC27D7.12				732		734.55	0.5295	0.589436	NA
SPBC3D6.02	but2	80.722	4.61079	3.93077	1173	32.5755	10812.9	6.048	0.536683	short
SPAC1D4.13	byr1,ste1,ste3				1023		2447.9	0.95	0.57127	NA
SPBC1D7.05	byr2,ste8,SPBC2F12.01	64.0497	3.54173	1.78875	1980		346.9	0.638	0.302438	NA
SPAC13D6.02c	byr3	88.4031	4.36154	8.07693	540	34.6922	6915.8	4.8995	0.497117	long
SPAC222.10c	byr4	74.1556	3.8773	1.94059	1998		854.55	0.709	0.322327	NA
SPBC609.04	caf5				1596		1307.95	0.6055	0.429051	NA
SPAC3A12.14	cam1	82.6469	4.12299	9.10152	453	30.8202	5578.7	0.996	0.607417	NA
SPAC29A4.05	cam2	87.4743	4.27506	9.89597	432		2687.2	2.806	0.712995	NA
SPCC306.09c	cap1,cap	80.0918	4.83309	2.91853	1656	30.0976	5693.7	1.466	0.590465	NA
SPBP26C9.02c	car1	79.5979	4.77257	4.91005	972	28.7633	1738.3	0.586	0.618501	long
SPAC9E9.10c	cbh1,cbh	78.4105	3.86816	2.50366	1545	30.7258	1676.1	0.9895	0.490695	NA
SPBC14F5.12c	cbh2	81.9011	4.53768	2.93701	1545	27.2018	1012	0.4505	0.484206	NA
SPBC1105.04c	cbp1,abp1	76.4021	3.93796	2.50985	1569	32.6412	1724.3	1.3325	0.411482	NA
SPCC4B3.17	cbp3	74.3452	3.93302	4.61622	852	33.4541	2661.3	1.331	0.453133	long
SPAC25G10.02	cce1,ydc2	72.2671	3.55787	4.57898	777		295.9	0.644	0.746375	NA
SPCC188.07	ccq1	73.9924	4.00722	1.81486	2208	25.708	1034.35	0.7025	0.33423	NA
SPBC29A10.01	ccr1,SPBC365.17	72.1768	4.0458	1.98616	2037	33.9735	4867.8	1.199	0.373138	short
SPCC31H12.08c	ccr4,SPCC5E4.02c	72.0562	3.75957	1.81359	2073		3744.1	1.422	0.2912	NA
SPAC22E12.04	ccs1,pccs				894		4042.45		0.734841	NA
SPBC12D12.03	cct1	78.7246	4.63391	2.77314	1671	29.2282	6047.35	1.2625	0.455084	NA
SPAC1D4.04	cct2	83.6333	5.55174	3.50488	1584	31.1598	6167.2	1.667	0.481758	long
SPBC1A4.08c	cct3	87.2503	4.6003	2.89874	1587	33.2583	7695.15	1.8215	0.600039	long
SPBC106.06	cct4	86.8749	5.1942	3.27916	1584	26.8492	7311.8	1.541	0.702476	long
SPAC1420.02c	cct5	84.4381	5.97358	3.6402	1641	33.1237	6064.6	1.2925	0.702224	NA
SPBC646.11	cct6	86.207	4.97945	3.09667	1608	32.631	8071.9	1.4585	0.368988	NA
SPBC25H2.12c	cct7	83.8233	5.11832	3.05207	1677	31.6655	5333.25	1.9125	0.461931	NA
SPBC337.05c	cct8	86.5179	4.80722	2.92945	1641	29.4996	7435.1	1.1305	0.978658	long
SPAC19G12.03	cda1	78.3473	4.31307	4.47879	963	34.478	2734.75	0.6755	0.558216	NA
SPAC23H4.09	cdb4	86.4843	4.47706	3.90668	1146	32.6339	6000.6	1.7025	0.586553	long
SPAC27E2.05	cdc1,mis1	72.671	3.81498	2.74657	1389	29.1572	1872	0.85	0.629468	short
SPBC336.12c	cdc10				2304		1118.35	1.0055	0.620783	NA
SPCC1739.11c	cdc11	77.4171	3.99361	1.27266	3138		1199.45	1.476	0.513291	NA
SPAC1F5.04c	cdc12	77.9601	3.87168	0.70063	5526		1398.15	1.105	0.463015	NA
SPBC582.03	cdc13	79.3709	4.21862	2.9114	1449	27.365	5471.8	2.3455	0.392811	short
SPBC24C6.07	cdc14	68.1972	3.25363	4.50018	723		484.55	0.8295	0.383217	NA
SPAC20G8.05c	cdc15	83.2394	4.34578	1.56098	2784		1709.45	1.448	0.733188	long
SPAC6F6.08c	cdc16,bub2				900		559	1.287	0.490911	NA
SPAC20G8.01	cdc17	73.1839	4.3411	1.88171	2307	25.4198	1878.2	1.8545	0.300354	NA
SPBC14C8.07c	cdc18	73.2005	3.43479	1.98085	1734		1431.95	2.667	0.516506	NA
SPBC11B10.09	cdc2,swo2	75.5221	4.08552	4.56993	894	33.052	2487.55	1.66	0.407369	NA
SPBC25H2.13c	cdc20,pol2	80.1107	4.21322	0.638366	6600	30.0527	1432.6	0.952	0.328603	NA
SPCC16A11.17	cdc21,mcm4,SPCC24B10.01	75.3274	4.19855	1.53456	2736	27.0322	1468.9	1.088	0.328861	short
SPAC1F7.05	cdc22	79.5757	4.02915	1.654	2436	19.703	6702.6	0.6895	0.669703	long
SPBC1347.10	cdc23,mcm10	72.4599	3.688	2.06958	1782		847.55	0.836	0.420996	NA
SPAC8F11.07c	cdc24	66.4134	3.50056	2.32441	1506	25.7689	848.1	0.7015	0.331357	NA
SPAC24H6.05	cdc25,sal2				1791		2336.35	1.4785	0.660414	short
SPBC1734.02c	cdc27,SPBC337.18c				1119		1022.7	1.0025	0.683889	long
SPBC19C2.01	cdc28,prp8	73.7843	4.25621	1.3435	3168	21.5891	1359.7	1.442	0.866387	short
SPAC4A8.15c	cdc3	90.2159	3.66537	9.54524	384	33.2379	9064.55	1.6505	0.77555	NA
SPCC1682.04	cdc31	82.7608	3.9519	7.44238	531	32.2548	1053.25	1.3955	0.382218	NA
SPBC9B6.10	cdc37				1401		2319.2	0.974	0.64595	NA
SPAP8A3.08	cdc4	86.1027	3.82949	8.98942	426	34.1909	7436.1	2.3175	0.642912	NA
SPAC110.03	cdc42	82.54	3.92823	6.7845	579		8091.5	1.7245	0.35055	NA
SPAC17D4.02	cdc45,sna41,goa1	79.6515	4.30631	2.24638	1917		1458.35	1.2135	0.325614	short
SPAC1565.08	cdc48,SPAC6F12.01	82.6822	5.38732	2.2007	2448	30.1363	9424.45	3.8425	0.185209	long
SPAC644.12	cdc5	80.1814	4.6686	2.05304	2274	24.5515	1329.2	1.078	0.663611	short
SPBC336.04	cdc6,pol3,pold,mis10	78.0803	4.66096	1.4293	3261		1488.75	0.871	0.489408	NA
SPBC21.06c	cdc7,pld1,its10				3189		498.2	0.662	0.33782	NA
SPAC27F1.02c	cdc8,fus4	92.1416	4.08668	8.4088	486	34.0044	9550.85	1.909	0.568272	long
SPBC32H8.10	cdk9	76.9905	3.94632	2.22203	1776	29.2479	1407.9	1.002	0.651126	short
SPBC12D12.02c	cdm1				483		757	0.871	0.350402	NA
SPAC644.06c	cdr1,nim1	68.8872	3.47037	1.94746	1782		1635.55	1.851	0.311757	short
SPAC57A10.02	cdr2	69.4959	4.00334	1.71965	2328		1010.85	1.147	0.248363	NA
SPCC18B5.11c	cds1	78.8103	4.51706	3.26613	1383	31.7377	1082.3	0.98	0.431834	NA
SPBC428.18	cdt1	63.1115	3.32068	2.4874	1335	30.2285	595.85	0.748	0.436947	NA
SPAC17H9.19c	cdt2,sev1	74.1847	3.90831	2.6533	1473		879.6	0.953	0.480146	short
SPBC2F12.08c	ceg1,pce1	78.2055	4.19399	3.46897	1209		364	0.8015	0.513109	NA
SPCC1450.11c	cek1	71.9517	3.455	0.860096	4017		1236.25	1.3105	0.266095	NA
SPBP35G2.10	cfp1				4257		390.95	1.1765	0.519483	NA
SPAC6G9.12	cfr1	82.3909	4.93006	2.6463	1863	32.2768	934.8	1.394	0.648064	long
SPBC1709.08	cft1	81.3436	4.56437	1.0551	4326		2860.35	0.6895	0.310658	NA
SPBC1709.15c	cft2	74.5584	4.46272	1.86413	2394	24.3612	1844.1	0.8585	0.515837	NA
SPAC8C9.03	cgs1				1239		1310.2	0.8265	0.483593	short
SPCC285.09c	cgs2,pde1	68.6764	3.66523	3.52088	1041	29.2092	1345.15	1.056	0.452011	short
SPAC26A3.05	chc1	82.584	4.34233	0.868292	5001	28.691	7623.55	1.39	0.915318	long
SPCC1259.13	chk1,rad27				1491		319.85	0.844	0.683897	NA
SPBC337.16	cho1				666		5191.95	1.2875	0.241857	NA
SPBC26H8.03	cho2	71.3772	4.746	1.74614	2718	34.145	6806.5	1.1475	0.529712	NA
SPAC18G6.02c	chp1				2883		479.95	0.767	0.491617	NA
SPBC16C6.10	chp2				1143		491.45	0.645	0.549579	short
SPBC3E7.12c	chr1,cfh4	80.5656	3.94875	2.8802	1371	33.151	4492.5	1.3505	0.375507	short
SPCC417.05c	chr2,cfh2	75.5234	3.74671	2.43451	1539	26.1009	853.45	1.251	0.545407	short
SPBC1289.01c	chr4,cfh3,SPBC1539.11c	73.6208	4.51347	2.37301	1902		946.7	1.0685	0.416467	short
SPAC13G6.12c	chs1,SPAC24B11.01c				2580		375.3		0.506079	NA
SPBC1709.01	chs2,SPBC1734.17				2781		1151.45	0.6655	0.730507	NA
SPCC663.05c	cia1	75.8357	3.9055	4.94994	789	27.519	1247.4	0.7165	0.640272	NA
SPAC19D5.03	cid1				1218		627.35	0.5795	0.381208	NA
SPBC1685.06	cid11				1437		68.7	0.897	0.437039	NA
SPCC663.12	cid12				1011		250.35	0.598	0.641765	NA
SPAC821.04c	cid13	72.5321	4.3518	2.50536	1737		449.6	0.7595	0.402146	short
SPAC12G12.13c	cid14	81.0062	3.97709	2.14862	1851		1359.1	1.3935	0.583362	short
SPAC17H9.01	cid16	69.7574	3.78436	1.04859	3609		875.65	0.899	0.377922	short
SPCC338.04	cid2	78.1534	3.84605	7.63105	504		729.65	0.68	0.688158	NA
SPCC4E9.02	cig1,SPCC645.01	71.775	3.48132	2.78952	1248		1190.85	0.9675	0.318558	short
SPAPB2B4.03	cig2,cyc17	74.8321	3.81443	3.08611	1236	31.6665	3145.55	1.943	0.379155	short
SPBC16A3.18	cip1	74.9527	3.91767	2.65965	1473		2270.8	1.1965	0.518904	short
SPAC12G12.03	cip2	70.1784	3.98044	2.29951	1731	25.0988	2372.05	2.321	0.595323	short
SPAC6C3.04	cit1	83.2125	4.85401	3.41351	1422	32.8059	8204.05	1.802	0.23269	long
SPAC23C11.11	cka1,orb5	79.1632	3.63901	3.64266	999	33.1674	5448.05	2.021	0.428805	short
SPAC1851.03	ckb1	74.9531	3.22317	4.631	696	31.3892	3173.65	1.485	0.368194	NA
SPBC1347.06c	cki1	76.8299	4.27473	3.18772	1341	30.5895	1908.15	1.5015	0.483854	NA
SPBP35G2.05c	cki2	74.6503	4.11623	3.14696	1308	29.2072	1796.45	0.9795	0.434239	short
SPAC1805.05	cki3	79.2522	4.12393	3.12419	1320	31.3433	4149.4	1.4005	0.614275	short
SPBC9B6.08	clc1	78.3832	3.31563	4.80526	690	30.9774	6155	1.572	0.744845	short
SPAC1782.09c	clp1,flp1	71.4963	4.00948	2.48419	1614		502.5	0.985	0.256039	short
SPBC2D10.17	clr1				3717		858.85	0.911	0.503161	NA
SPAC1B3.17	clr2	74.1683	3.63056	2.24942	1614		881.4	0.7095	0.322187	short
SPBC800.03	clr3	72.261	3.7133	1.79908	2064		1489.4	0.6925	0.302104	NA
SPBC428.08c	clr4	68.2844	3.6016	2.44508	1473	23.1363	736.8	0.816	0.275992	NA
SPBC36.05c	clr6				1218		3976.35	1.396	0.502553	NA
SPAC4G9.11c	cmb1	84.9242	4.37233	6.50645	672	30.371	2959.2	0.7595	0.313299	long
SPACUNK12.02c	cmk1				1008		1271.4	0.8725	0.356625	NA
SPAC23A1.06c	cmk2,mkp2	77.1104	3.89324	2.5698	1515		1043	0.8955	0.605228	short
SPBC776.13	cnd1				3477		1501.45	1.138	0.434465	NA
SPCC306.03c	cnd2				2229		980.95	0.7365	0.392793	NA
SPCC188.03	cnd3	67.3329	4.1018	1.56081	2628		892.5	0.7075	0.551253	NA
SPBC1105.17	cnp1,sim2	73.6787	3.73499	10.2892	363	27.2243	307.3	0.8735	0.570746	NA
SPBC1861.01c	cnp3,SPBC56F2.13				1932		629.1	1.0275	0.501565	NA
SPAC3C7.11c	cnx1,cal1	82.7045	5.00974	2.97667	1683	32.0723	8812.2	1.851	0.367711	NA
SPCC16A11.07	coq10	69.3336	3.45037	6.97045	495		835.55	0.547	0.351496	NA
SPAC56F8.04c	coq2,ppt1	79.8978	4.09098	3.79849	1077		3338.35	0.984	0.615684	long
SPCC162.05	coq3	81.4702	4.07396	4.99259	816	30.1289	2262.2	1.5755	0.367871	long
SPAC1687.12c	coq4	78.5387	4.05985	4.95708	819	32.5801	3206.1	0.9395	0.298884	NA
SPCC4G3.04c	coq5	77.3544	4.16599	4.53811	918	31.9175	3687.9	1.318	0.411365	long
SPBC146.12	coq6				1401		3123.15		0.59052	NA
SPBC337.15c	coq7	87.1951	4.59099	7.05222	651	33.3297	2985.3	1.117	0.567846	long
SPBC365.02c	cox10				1164		553.2	0.9575	0.333298	long
SPAC1420.04c	cox1101,SPAPB17E12.01c,cox11	67.6596	3.51977	1.55604	2262	25.9067		0.5675	0.309989	NA
SPAC19B12.13	cox1102,cox11-b,cox11,SPAPB8E5.01	68.1682	3.5576	1.57277	2262	25.1575	2739.1	0.9285	0.309989	NA
SPCC1442.08c	cox12	88.1258	3.47587	13.7931	252	34.4721	4924.4	1.107	0.424096	long
SPCC1739.09c	cox13	88.4746	4.34266	11.05	393	33.1584	3966.4	1.0845	0.274998	long
SPBC26H8.14c	cox17				213		2867.35		0.379084	NA
SPCC1442.15c	cox18	84.2158	3.74067	6.14231	609	21.5133	1360.7	0.687	0.620077	long
SPAC1782.04	cox24	77.2804	3.52905	6.68381	528	31.0747	1690.4	1.0535	0.350469	NA
SPAC1296.02	cox4	88.2433	4.59874	9.29038	495	33.9663	8213.55	1.2155	0.568164	NA
SPCC338.10c	cox5	90.3591	4.61128	8.78339	525	34.5827	7559.65	1.4445	0.264596	long
SPAC1B2.04	cox6	88.4026	4.44192	10.501	423	34.3759	4643.9	0.9435	0.450691	NA
SPAC24C9.16c	cox8	86.21	3.05735	15.2107	201	33.0402	3871.7	1.023	0.32107	long
SPCC1259.05c	cox9	85.6834	2.75902	15.5877	177	33.9934	4571.5	1.642	1	NA
SPAC6B12.15	cpc2,rkp1	86.2886	4.06231	4.29875	945		11441.5	8.547	0.712552	NA
SPAC9G1.12	cpd1	82.431	4.17739	3.81497	1095		2698.35	1.3085	0.524181	short
SPAC17G6.04c	cpp1	74.7298	4.20654	3.66104	1149		2837.1	1.1775	0.68879	NA
SPAC3A11.02	cps3	74.4113	3.85286	2.19912	1752	26.9319	1796.15	0.877	0.689446	NA
SPAC19G12.10c	cpy1,pcy1				3009	33.0975	10039.9	1.878	0.679342	NA
SPBC342.05	crb2,rhp9				2337		1437.8	1.178	0.378769	short
SPAC13G7.08c	crb3	80.8647	4.07122	3.03596	1341		2887.3	0.8745	0.214883	long
SPBC19F8.07	crk1,mop1,mcs6				1008		1316.4	0.8715	0.430169	short
SPAC1805.17	crm1,caf2,SPAC1B2.01	79.087	4.52616	1.39826	3237	30.3729	3636.3	2.9925	0.535963	NA
SPAC23C4.02	crn1	80.6254	5.32955	2.95102	1806	27.324	1423.85	1.27	0.718062	NA
SPAC1610.03c	crp79,meu5				2133		38.65	0.787	0.444589	NA
SPBC2G2.09c	crs1,mug17	68.638	3.56326	5.16415	690	31.8728	98.05	1.6985	0.468378	long
SPBC651.07	csa1				807		3202.9	1.491	0.425628	NA
SPBC119.05c	csh3	74.6252	3.76902	4.2301	891	25.8627	1792	1.718	0.569041	short
SPAC1D4.06c	csk1	75.4102	4.09128	4.44221	921		1645.85	1.4845	0.289671	NA
SPCC1840.11	csl4,SPCC965.01	81.3144	3.65036	6.68564	546	27.6112	3332.55	1.053	0.572887	NA
SPBC215.03c	csn1	74.6035	4.23373	3.33628	1269		937.7	0.9075	0.323716	NA
SPAPB17E12.04c	csn2	80.66	4.94953	3.76677	1314	25.2849	634.05	0.893	0.565049	long
SPAC222.16c	csn3,SPAC821.02c	76.4027	3.39899	3.38208	1005		1337.45	0.658	0.607269	NA
SPAC22A12.03c	csn4	76.1264	3.42663	3.02172	1134	32.492	1402.6	0.702	0.805893	NA
SPAC1687.13c	csn5	72.5862	3.44703	3.83003	900		3310.7	0.7965	0.424185	long
SPAC1952.12c	csn71,csn7a,csn7	79.0835	3.56811	5.77364	618	33.5347	691.35	0.7175	0.348569	NA
SPAC17A2.09c	csx1	80.0582	4.24037	2.23295	1899		1653.15	3.2415	0.460467	short
SPBC17G9.08c	csx2	73.2975	4.57716	1.75169	2613	28.2875	2660.65	1.236	0.519996	short
SPBC839.06	cta3				3114		101	0.398	0.335546	NA
SPACUNK4.07c	cta4,sev4,SPAPYUK71.01	71.6824	4.50268	1.23836	3636	30.7017	4655.45	0.992	0.319147	NA
SPBC3B9.11c	ctf1	72.0186	3.38306	3.09804	1092		2133.95	0.7575	0.545889	NA
SPBC902.02c	ctf18,chl12	61.7623	3.5348	1.22608	2883	25.7139	1145.3	0.829	0.328327	NA
SPAC19D5.11c	ctf8				330				0.404325	NA
SPCC1393.10	ctr4				870		481.55	2.5585	0.446004	NA
SPAC1142.05	ctr5	78.5973	3.66364	7.01846	522		1450.65	1.742	0.636077	NA
SPBC23G7.16	ctr6	81.0264	4.12879	9.23667	447	35.2337	2413.4	1.067	0.465264	long
SPCC757.07c	ctt1,cta1				1539	23.2898	2686.8	0.604	0.417256	long
SPAC31A2.11c	cuf1	76.6734	3.57317	2.89091	1236		1044.15	1.012	0.874742	short
SPCC584.02	cuf2				534		19.35	0.429	0.437219	NA
SPAC17G6.12	cul1,pcu1				2304		986.25	0.6965	0.304693	NA
SPAC24H6.03	cul3,pcu3				2358		1277.35	0.57	0.326252	NA
SPCC5E4.04	cut1	74.068	4.30275	0.784171	5487	27.5642	1393.25	1.17	0.578148	NA
SPAC1786.03	cut11,SPAC24C9.01	68.7657	3.82129	2.11589	1806	27.1182	1273.25	0.883	0.595182	short
SPBC649.05	cut12,stf1	76.5201	3.90883	2.3733	1647		578.3	0.769	0.466129	NA
SPBP4H10.06c	cut14,smc2				3519	22.2314	1860.3	1.3865	0.474105	NA
SPCC962.03c	cut15	79.3613	4.53198	2.78206	1629	33.6784	1264.95	1.1585	0.54595	short
SPBC14C8.01c	cut2,SPBC1815.02c	73.5811	3.26477	3.6035	906		402.55	1.0195	0.543205	short
SPAC19G12.01c	cut20,lid1,apc4,SPAPJ698.04c	67.9724	4.01242	1.8576	2160		665.4	0.8735	0.477879	NA
SPAC6F12.14	cut23,apc8	71.9427	3.99534	2.35297	1698	27.5685	1269.5	0.41	0.333332	long
SPBC146.03c	cut3,smc4				3975		1666.15	0.5065	0.393829	NA
SPBC106.09	cut4,apc1				4377		799.5	0.655	0.418827	short
SPAC56E4.04c	cut6	84.9206	4.90526	0.716829	6843	27.5618	6797	2.1595	0.411961	NA
SPAC25G10.07c	cut7	71.6142	4.00026	1.22783	3258		683.95	0.672	0.376457	short
SPAC17C9.13c	cut8	83.297	4.38045	5.5519	789	31.6584	3295.25	2.306	0.327816	NA
SPAC6F12.15c	cut9,dre1	69.8143	3.86503	1.91718	2016	25.8424	1266	1.073	0.362206	long
SPBC18H10.10c	cwc16	76.5804	3.93133	4.44217	885		238.5	0.6195	0.487267	NA
SPBC215.12	cwf10,spef2,snu114	74.5241	4.38389	1.48506	2952		3040.25	0.998	0.437797	long
SPBC646.02	cwf11				3855		1945.95	0.666	0.44474	long
SPBC32F12.05c	cwf12				654		1249.65	1.0445	0.588871	short
SPBC24C6.11	cwf14	78.8345	3.76115	8.52868	441	32.2684	2052.05	1.052	0.483194	NA
SPBC337.06c	cwf15	80.6946	4.21088	5.2768	798	26.6602	736.1	0.6685	0.615105	long
SPAC9.13c	cwf16,SPAPJ735.01c	83.3629	4.43485	5.45493	813	26.0308	1312.65	1.071	0.732052	NA
SPCP1E11.07c	cwf18	84.7688	3.8895	9.06644	429	29.6995	692.2	0.702	0.793862	NA
SPAC30D11.09	cwf19				1920		1039.95	0.748	0.516461	long
SPAC3A12.11c	cwf2,prp3	81.9593	3.77068	3.23108	1167	27.1958	1426.05	1.3345	0.704847	NA
SPCC4B3.14	cwf20	70.1537	3.25298	3.72621	873		450.3	1.143	0.660733	NA
SPAC4A8.09c	cwf21	77.5798	4.37433	4.95956	882	25.1024	1124.5	0.6415	0.663806	NA
SPBC13E7.01	cwf22,SPBC15D4.16	71.4197	4.07535	1.62689	2505	26.7222	2043.1	1.101	0.411858	NA
SPCC10H11.02	cwf23,SPCP31B10.01	78.2321	3.76814	4.33119	870	20.5107	712.25	0.4375	0.735775	NA
SPBC13E7.02	cwf24	79.867	4.32264	2.69828	1602	24.9138	629.05	1.3195	0.330026	NA
SPBC146.05c	cwf25	81.7438	4.58589	4.05472	1131	24.2474	952.85	1.17	0.88528	NA
SPCC1620.10	cwf26	74.6171	3.73204	4.0654	918	24.9157	838.05	0.5105	0.539585	NA
SPBC3B9.02c	cwf28	77.7431	3.81872	3.33221	1146	25.9489	1237.6	0.906	0.227809	NA
SPBC887.05c	cwf29	76.0766	3.95129	6.04172	654	30.3283	1853.35	1.242	0.249425	NA
SPBC211.02c	cwf3,syf1	77.4681	4.4654	1.88176	2373		1113.2	1.0145	0.597221	NA
SPBC31F10.11c	cwf4,syf3	75.7423	4.61206	2.27756	2025	29.3079	1293.1	1.142	0.601253	NA
SPCC550.02c	cwf5,ecm2	74.4871	3.85694	3.62154	1065		822.35	0.7375	0.55268	long
SPBC28F2.04c	cwf7,spf27	76.1893	3.30831	5.86579	564	32.0531	2908.45	1.4495	0.585444	NA
SPAC2E1P5.04c	cwg2,orb7				1068		763.05	0.807	0.283107	NA
SPBC31A8.01c	cwl1,rtn1,SPBC651.13c	84.9199	4.78026	5.1567	927	34.5044	8646.95	2.4535	0.590465	long
SPAPB1A10.04c	cwp1	78.5459	4.00265	4.52276	885	29.9199	1772	1.089	0.510618	NA
SPCC191.07	cyc1	92.798	4.10062	12.4261	330	29.3835	11057.3	3.6005	0.874407	long
SPAC9G1.06c	cyk3	76.3946	4.01623	1.50929	2661		1935.5	0.7685	0.39837	NA
SPAC57A10.03	cyp1	78.5784	4.16602	8.90176	468	32.2247	1394.55	0.88	0.639173	long
SPBC1709.04c	cyp3	78.5159	3.51373	6.73128	522	31.3037	1407.1	1.552	0.473849	NA
SPBP8B7.25	cyp4	87.3941	4.07807	6.72949	606	33.5702	9713	1.57	0.607667	long
SPBC17G9.05	cyp6				1299		1309.95	2.026	0.537176	long
SPBC16H5.05c	cyp7,cwf27				1392	24.3603	1582	0.771	0.366496	long
SPAC21E11.05c	cyp8	76.8724	4.06205	2.86868	1416	25.8347	670.15	0.8285	0.300967	NA
SPCC553.04	cyp9	72.7784	3.90278	2.12918	1833		1185.95	0.8175	0.234186	NA
SPBC19C7.03	cyr1,git2	76.4813	3.77255	0.742774	5079		1161.75	2.0905	0.377714	NA
SPBC36.04	cys11,cys1a	82.7461	4.03304	3.81917	1056	32.8811	7743.1	1.1435	0.8786	NA
SPAC3A12.17c	cys12,cys1b	81.2216	4.36494	3.6742	1188	30.3955	1743.4	0.717	0.40798	NA
SPBC29A3.18	cyt1				924		6108.15	1.907	0.532243	NA
SPAC16A10.05c	dad1	78.4528	3.9685	15.3818	258	30.5253	927.5	0.93	0.605547	NA
SPAC1805.07c	dad2,hos2	73.6253	3.48618	12.2322	285		411.35	0.5515	0.52843	NA
SPAC14C4.16	dad3				261		261.2			NA
SPBC3B9.22c	dad4				219				0.56209	NA
SPCC417.02	dad5,hsk3,hos3	71.6432	4.22054	14.8089	285			0.7565	0.648763	NA
SPAC22A12.11	dak1	84.057	5.00114	2.86927	1743	32.4697	6395.75	1.354	0.633452	long
SPAC977.16c	dak2				1776		212.55	0.472	0.825755	NA
SPAC589.08c	dam1				468		377.45	1.0915	0.586922	NA
SPAC31A2.07c	dbp10	75.6312	4.30558	1.69045	2547	22.7987	2716.2	1.2605	0.361358	NA
SPBP8B7.16c	dbp2	77.4579	4.73341	2.86353	1653	32.3943	5874.65	4.723	0.733449	NA
SPBC17D1.06	dbp3	83.7697	4.94302	2.84572	1737	27.4907	4108.25	1.945	0.44349	NA
SPBC543.06c	dbp8	83.6139	4.44217	3.2615	1362	29.3521	1303.7	0.9135	0.658545	NA
SPAC17A5.02c	dbr1	75.0297	4.02241	2.8711	1401		1218.65	0.77	0.341934	NA
SPAC31A2.15c	dcc1	71.7846	3.7757	3.5959	1050		1122.65	1.144	0.388053	NA
SPBC3B9.21	dcp1	75.7321	3.91332	10.1909	384		1668.65	0.883	0.499683	NA
SPAC19A8.12	dcp2	73.6301	4.11344	1.84791	2226	26.6447	2346.65	0.839	0.514131	NA
SPCC188.13c	dcr1,SPCC584.10c				4125		376.65	0.767	0.336676	NA
SPAC17H9.10c	ddb1				3219	28.6499	1592.6	1.6645	0.615407	short
SPBC1198.02	dea2	77.928	4.42715	4.0101	1104	32.308	1409.75	1.061	0.445595	NA
SPCC550.13	dfp1,rad35,him1	80.405	3.85587	2.35401	1638	29.8894	1619.75	1.6455	0.332893	short
SPCC1223.08c	dfr1	83.9453	5.62393	4.05767	1386	34.2012	6298.65	3.362	0.737603	NA
SPCC1235.15	dga1,SPCC548.01	77.5281	4.11803	3.96727	1038	33.119	2720.25	0.9115	0.379436	long
SPAC1093.06c	dhc1,SPAC30C2.01c				12591		54.65	0.761	0.667262	NA
SPAC26A3.12c	dhp1	77.7281	3.8917	1.3077	2976	20.1852	2545	1.0145	0.793862	NA
SPBC646.17c	dic1,SPBC855.01c,SPBP35G2.01c				1635		68.35	0.734	0.307896	NA
SPBC13G1.12	did2	82.9551	4.36177	8.12248	537	33.009	2077	1.283	0.527997	short
SPAC4F8.01	did4,SPAC644.03c	85.2119	3.43147	5.42097	633	32.4087	2492.55	0.794	0.248507	short
SPCC16A11.05c	dim1	80.7875	3.26625	7.61363	429	34.1998	2837.4	0.9045	0.463178	long
SPAC19D5.06c	din1				1059		1223.25		0.334329	NA
SPCC736.14	dis1	73.8763	4.56161	1.72201	2649		456.75	0.8175	0.374719	short
SPBC776.02c	dis2,sds1,bws1	82.8108	4.3841	4.45539	984	32.8017	5649.15	2.1355	0.514145	short
SPBC26H8.10	dis3	81.0476	4.27405	1.46723	2913	28.846	3355	1.286	0.44152	long
SPAC1805.08	dlc1	85.002	3.63226	10.8103	336	31.5776	4521.7	0.96	0.495055	long
SPAC1002.09c	dld1,dldh	83.263	4.35327	2.83416	1536	30.6109	9870.8	1.523	0.351272	NA
SPAC19G12.12	dlp1	78.9137	3.7045	4.18588	885		2160.3	0.6225	0.363038	short
SPAC17G8.10c	dma1				804		838.6	1.2005	0.725709	short
SPAC8E11.03c	dmc1,dmp1				999		151.75	0.817	0.385249	NA
SPAC30C2.06c	dml1	81.0781	4.01969	2.87531	1398		923.25	0.66	0.315826	NA
SPBC16D10.04c	dna2	73.983	3.6505	0.869788	4197	25.563	1186.1	1.167	0.495803	long
SPBC12C2.08	dnm1				2346		1971.5	0.883	0.397484	long
SPBC25D12.02c	dnt1	75.0936	4.463	2.47944	1800	24.5631	937.2	0.899	0.566697	NA
SPBC651.05c	dot2				759		718.35	0.599	0.251872	long
SPBP8B7.14c	dpb2	68.1553	3.40662	1.90847	1785		1682.75	0.9075	0.368339	short
SPAC17G8.03c	dpb3	78.98	3.78762	6.3127	600	28.8637	2029	0.804	0.549489	NA
SPBC3D6.09	dpb4	77.3325	3.46263	5.47019	633	26.69	1130.9	0.7295	0.625889	NA
SPAC26A3.16	dph1,ucp5				1065		4561.25	1.1355	0.645044	NA
SPAC31G5.16c	dpm1	89.7179	4.70458	6.61685	711	34.0559	6948.85	0.863	0.657709	NA
SPBC21B10.11	dpm2				219		824.85	1.355	0.674476	NA
SPBC1677.02	dpm3	82.5903	3.60427	13.2024	273	33.0772	4488.3	2.3085	0.653586	long
SPBPJ4664.01	dps1,SPBPJ694.01	70.5201	3.68571	3.24161	1137		1314.2	0.405	0.4741	NA
SPAC6B12.11	drc1	61.9019	3.30605	3.2604	1014		1142.4	0.8805	0.410589	NA
SPAC13C5.02	dre4				1236		914.65	0.626	0.448822	NA
SPBC3B8.07c	dsd1,SDCB3B8.07c	76.8794	4.13896	3.8007	1089	32.6844	2301.75	1.5825	0.577656	short
SPBC530.14c	dsk1				1635	28.9628	1914.85	1.088	0.49761	short
SPAC3G6.02	dss1	86.2888	3.19705	14.8011	216	32.4457	1237.45	1.3915	0.544915	NA
SPBC32F12.08c	duo1				501		71.1	0.4365	0.563876	NA
SPAC17H9.05	ebp2	90.5153	4.75796	4.74847	1002	25.0956	2511.05	1.3425	0.713876	NA
SPBC428.02c	eca39,SPBC582.12c	79.4659	3.98352	3.48514	1143	33.0789	12133.9	2.534	0.492797	NA
SPBC18E5.11c	edc3,SPBC23G7.01c	78.5165	4.25756	3.11909	1365	30.1433	1485.8	1.3665	0.72381	NA
SPCC794.09c	ef1a-a	85.627	5.27409	3.81351	1383	32.0374	8603.75	5.417	0.657802	long
SPAC23A1.10	ef1a-b				1383					NA
SPBC839.15c	ef1a-c	88.8182	5.95068	4.30273	1383	32.1215	10714	7.951	0.770343	long
SPBC336.03	efc25	68.8137	3.92795	1.32522	2964		3275.1	2.145	0.489514	NA
SPAC513.01c	eft201,eft2-1,etf2,SPAPYUK71.04c	87.0863	5.20145	2.05672	2529	30.8861	11328.8	3.41	0.812751	long
SPCP31B10.07	eft202	84.738	5.80275	2.29448	2529	30.6027		3.537	0.403429	long
SPCC663.01c	ekc1,SPCC777.16c	74.9277	4.7689	1.89468	2517	33.1813	5467.25	2.0005	0.592621	NA
SPAC3C7.08c	elf1	72.3608	4.69953	1.48063	3174	30.0395	4450.75	1.7225	0.515114	NA
SPBC947.11c	elg1	66.5984	3.41592	1.23631	2763		1128.95	0.6365	0.327932	short
SPAPB1E7.06c	eme1				1665		452	28.42	0.331227	long
SPBC11G11.02c	end3	77.3358	4.04486	3.58587	1128	28.1642	2113.5	1.1475	0.645542	NA
SPAC688.11	end4,sla2	79.8833	4.34065	1.32377	3279	26.5939	3747.5	1.17	0.264968	long
SPAC821.09	eng1	71.533	3.64479	1.19462	3051	30.5605	6524.25	1.1555	0.452671	short
SPAC23D3.10c	eng2	78.5819	4.61752	2.17705	2121	30.4432	2945.7	0.6935	0.645542	NA
SPBC1815.01	eno101,eno1	92.2486	5.93652	4.49736	1320	30.8419	11401.2	5.869	0.554159	NA
SPBPB21E7.01c	eno102,SPAP8B6.07c,SPBPB8B6.07c,SPAPB21E7.01c,eno1				1323		246.6	0.633	0.70174	NA
SPCC162.07	ent1	81.8518	4.64055	2.1879	2121	31.263	5036.5	1.81	0.566913	short
SPCC622.16c	epe1				2847		429.85	0.7875	0.600353	NA
SPAC17A5.06	ercc3sp	70.8412	3.68804	1.52714	2415	26.691	1801.55	0.853	0.473339	short
SPBP8B7.22	erd2	73.0031	3.72134	5.82369	639	32.2676	4458.65	1.648	0.561459	NA
SPCC18B5.06	erf1,sup45				1173		1458.55	0.581	0.532006	NA
SPBC713.12	erg1	83.516	5.02239	3.65531	1374	30.4716	5314.7	0.976	0.825164	NA
SPBC215.09c	erg10	92.2071	5.70512	4.80229	1188	34.4256	9738.5	1.285	0.630857	long
SPAC13A11.02c	erg11	79.3568	4.44127	2.98472	1488	34.6491	8470.75	2.3665	0.618279	short
SPAC13G6.11c	erg12	81.0076	4.6109	3.79498	1215	29.9446	4144.75	1.5685	0.488893	NA
SPAC20G8.07c	erg2	76.775	4.12576	6.25115	660	33.8108	4699.65	1.539	0.53308	NA
SPBC16G5.18	erg24	67.8496	4.21621	3.30683	1275	32.6316	3562.15	0.8875	0.747358	short
SPAC630.08c	erg25	84.1086	4.48177	4.9632	903	32.4635	8273.35	3.1735	0.477335	short
SPBC1709.07	erg27	79.6957	4.65506	4.57724	1017	31.9703	2802.3	0.6725	0.659484	NA
SPBC337.09	erg28	85.5347	4.35003	10.584	411	30.7144	6877.7	2.136	0.772954	long
SPAC19A8.04	erg5	83.3367	4.7088	2.89594	1626	30.6723	10100.5	1.574	0.411877	NA
SPBC16E9.05	erg6	87.1571	5.23741	4.60634	1137	33.4674	9325.95	2.4045	0.505731	NA
SPAC13G7.01c	erg7,SPAC4G9.21c	80.5398	4.69597	2.16804	2166	30.4926	2902.1	2.263	0.683889	NA
SPAC343.01c	erg8	78.3153	4.53723	3.54194	1281	33.4746	3774.9	0.837	0.652563	short
SPBC646.05c	erg9	85.6836	5.75683	4.16257	1383		5521.65	0.8265	0.484522	NA
SPBC4F6.16c	ero11	72.7395	4.4165	3.14565	1404	28.9528	2549.05	1.539	0.444983	NA
SPCC1450.14c	ero12	72.5881	4.16316	2.42609	1716	28.6728	2500.7	0.65	0.502088	long
SPAC3G6.08	erv1	79.2652	3.58193	6.52446	549	30.9817	1564.5	0.904	0.661477	short
SPAC30C2.05	erv14	78.4804	3.48625	8.18368	426	34.0747	2628.35	0.8765	0.470308	long
SPAC23H4.03c	erv25	78.5501	3.91466	6.0133	651	31.7932	5670.75	1.3615	0.68259	NA
SPAC56F8.16	esc1				1242		2435.45	3.419	0.618501	NA
SPBC28E12.05	esf2,SPBC3H7.17c	83.317	4.38819	4.36636	1005	27.6953	1412.65	1.0495	0.651601	short
SPBC16A3.11	eso1	72.477	4.05697	1.54905	2619		1920.6	0.608	0.402557	short
SPBC2D10.13	est1				1473		503.2	0.6955	0.373753	NA
SPAC31G5.10	eta2				1710		343.65	1.06	0.339035	NA
SPAC1006.08	etd1	79.1823	4.11097	3.49572	1176		1519.4	0.826	0.372341	NA
SPAC22E12.10c	etp1,cox15	65.6414	3.89236	2.05293	1896	31.7779	2919.75	0.766	0.318558	NA
SPAC26F1.04c	etr1	72.8368	4.01027	3.5838	1119	27.2593	1853.55	0.6875	0.550529	long
SPBC1105.05	exg1	84.4904	4.43526	3.62358	1224	32.0129	7358.75	2.9095	0.511451	short
SPAC12B10.11	exg2	73.9621	3.6577	2.13526	1713		338.55	1.1295	0.476021	NA
SPBC2D10.05	exg3	76.6961	4.58621	3.2876	1395	29.673	1761.2	0.9425	0.546175	NA
SPBC29A10.05	exo1	70.3795	3.9946	2.32786	1716		1417.05	0.8325	0.703915	short
SPAC17A5.14	exo2	78.0252	4.61548	1.15763	3987		2889.85	1.079	0.524155	NA
SPBC106.20	exo70,SPBC582.02				1848		818.65	1.062	0.660557	NA
SPBC3E7.01	fab1,ste12,SPBC6B1.11c				5799	24.3108	1196.5	1.0125	0.372646	NA
SPBC354.15	fap1	70.3089	4.46486	3.6036	1239		956.9	0.906	0.601397	long
SPAC139.04c	fap2	65.179	4.2962	3.2997	1302	30.2295	1226.7	0.6675	0.402501	NA
SPAC926.09c	fas1	81.1453	5.10178	0.819958	6222	28.2621	8959.4	3.0865	0.577884	long
SPBC19C2.07	fba1	94.65	5.99795	5.56913	1077	33.4453	11686.4	8.7965	0.725191	NA
SPBC336.01	fbh1,fdh1,fdh				2637		1228.55	0.6095	0.287469	NA
SPBC1198.14c	fbp1,SPBC660.04c				1044		344.85	0.811	0.511492	NA
SPAC19B12.05c	fcp1	74.3235	4.16819	1.91906	2172	30.1157	1770.5	0.81	0.34327	long
SPAC23E2.01	fep1,gaf2	79.8772	4.04219	2.38477	1695		1327.8	1.5525	0.912854	short
SPAC4D7.12c	fet5	79.7934	4.09152	4.92361	831	32.9897	1879.25	0.6965	0.730108	NA
SPAC20G8.08c	fft1				2835		1057.95	0.7275	0.236143	NA
SPCC1235.05c	fft2				3855		955.95	0.7895	0.367561	long
SPAC1142.08	fhl1,SPAC8C9.01	66.4507	3.7703	1.6892	2232		905.5	0.7615	0.440526	short
SPBC2D10.10c	fib1,fib	86.8127	4.31062	4.69567	918	30.8607	10610	2.687	0.691516	NA
SPBC1778.06c	fim1	80.958	5.40764	2.93097	1845	32.7589	8905.8	1.253	0.540404	long
SPAC19E9.02	fin1	74.3147	3.85899	1.77916	2169	27.0547	1401.8	0.9145	0.404371	NA
SPAC1F7.08	fio1				1869		1872.65	0.584	0.445789	NA
SPAC1F7.07c	fip1	80.4758	4.16747	3.49034	1194		2542.55	0.5525	0.58671	short
SPBC11G11.01	fis1				483		1323.2	1.3295	0.604369	long
SPBC1347.02	fkbp39	91.2296	5.3488	4.92523	1086	29.2104	7099.15	1.903	0.466557	short
SPBC839.17c	fkh1	88.6963	3.8531	11.3661	339	35.8427	7556.85	1.3345	0.675142	NA
SPBC16G5.15c	fkh2	80.7295	4.23329	2.19455	1929		775.75	1.001	0.668121	NA
SPBC3E7.10	fma1	81.8673	5.25444	4.60916	1140	29.5199	5743.4	1.064	0.417314	long
SPBC14C8.03	fma2				1281	27.0972	6166.7	1.4415	0.728272	NA
SPCC18.16c	fmn1	84.7229	4.18986	8.51597	492	32.5217	3066.5	0.676	0.390635	NA
SPAC1805.09c	fmt1				1023		195.5	1.671	0.659795	NA
SPBC12C2.13c	fnx1,SPBC21D10.04c	76.8684	4.57005	2.86344	1596		2174.05	0.4745	0.5938	NA
SPCC895.05	for3	81.7202	3.92106	0.893994	4386	19.7119	849.75	1.3475	0.743366	long
SPBC1683.09c	frp1				1695		199.6	0.37	0.483828	NA
SPAC3G9.06	frs2	86.416	5.18268	3.45512	1500	33.6808	6738.2	1.154	0.503376	NA
SPAC6F12.03c	fsv1				744	29.9623	1079.45	0.4545	0.443123	NA
SPAC4F10.12	fta1,sma1	58.9587	3.00683	3.56682	843	31.3843	817.45	0.725	0.488006	NA
SPAC1783.03	fta2,sma2	71.9478	3.52645	3.33944	1056	27.4622	511.5	0.557	0.734332	NA
SPBP8B7.12c	fta3,sma3	65.5896	3.01963	4.55449	663	34.2453	3189.75	2.6325	0.306795	short
SPCC1393.04	fta4,sma6				702	29.5232	322.9	0.434	0.54763	NA
SPAC1F8.06	fta5,sma5	73.4121	3.69333	3.18941	1158		762.7	0.7165	0.488087	NA
SPAC11H11.05c	fta6,sma6	61.0413	3.12464	17.3591	180		253.55	1.149	0.449138	NA
SPCC1235.07	fta7,sma7	89.4505	6.12092	8.32778	735	32.4694	338.6	6.929	0.428856	long
SPBC16H5.03c	fub2,uba2				1887		1499.55	0.7225	0.544084	long
SPCC18.18c	fum1,SPCC290.01c	81.8184	4.60423	3.17752	1449	30.9873	5666.65	1.149	0.436213	NA
SPAC1399.03	fur4	78.4889	4.03135	2.30891	1746	32.8945	2835	1.4805	0.499156	short
SPAC20G4.02c	fus1				4119		179.95	1.2715	0.277569	NA
SPBC1706.03	fzo1,SPBC839.01	69.736	4.30776	1.89186	2277		1309.6	0.549	0.361624	NA
SPAC1002.11	gaa1				1746		1170.3	0.869	0.394753	short
SPCC24B10.07	gad8				1710		1596.4		0.560003	NA
SPCC1902.01	gaf1,SPCC417.01c	82.737	4.24392	1.65262	2568	29.7036	2829.8	3.1495	0.319978	short
SPBC646.12c	gap1,src1,sar1				2301		1441.75	1.042	0.548786	short
SPBC20F10.01	gar1,SPBC25H2.01c				585		8392.6		0.44394	NA
SPAC140.02	gar2	86.6197	5.16412	3.43587	1503	28.1055	6411.95	3.4515	0.576178	NA
SPBC800.08	gcd10	79.1903	4.13145	2.97441	1389	29.1732	1797.75	0.6845	0.560349	long
SPBC36B7.09	gcn2,ppk28,SPBP18G5.01				4731		1541.25	0.871	0.310171	short
SPAC1952.05	gcn5	72.6598	3.45586	2.53177	1365	29.6774	1956.75	0.99	0.542146	short
SPAC22F3.10c	gcs1	90.8949	5.78107	2.87615	2010	30.9021	5316.35	1.6395	0.644033	long
SPAC31G5.14	gcv1,n313	83.8453	5.18376	4.4534	1164	34.3608	5995.4	1.253	0.610725	NA
SPAC824.08	gda1,gdp1	73.5571	4.40609	2.6368	1671		1368.05	0.805	0.316993	short
SPAC22H10.12c	gdi1,sec19	84.8289	4.45858	3.37005	1323	33.8646	4179.15	0.995	0.495383	NA
SPAC24H6.09	gef1	73.2666	3.60125	1.59206	2262		2173.55	1.3875	0.601077	short
SPAC31A2.16	gef2	80.8843	3.83541	1.16013	3306	19.6777	1112.55	1.6585	0.4512	NA
SPBC29A3.17	gef3				1578		341.55	0.5315	0.665199	NA
SPBC211.06	gfh1	69.2702	3.25827	1.87905	1734		1990.15	1.393	0.279132	NA
SPAC664.09	ggt1	75.0293	4.07639	2.1534	1893	28.7053	2304.25	0.8595	0.4027	NA
SPAC56E4.06c	ggt2				1836		1344	1.4125	0.40248	short
SPCC548.07c	ght1				1674		151.95	0.343	0.646196	NA
SPBC4B4.08	ght2	74.3924	4.29769	2.69279	1596	30.5021	5710.35	2.666	0.781442	short
SPAC1F8.01	ght3				1668		119.55	0.35	0.572887	NA
SPBC1683.08	ght4	67.5223	4.03287	2.40912	1674		384.75	0.7085	0.418673	NA
SPCC1235.14	ght5	77.3942	4.70449	2.86685	1641	33.709	5389.75	2.177	0.755937	NA
SPCC1235.13	ght6,meu12	79.1149	4.47172	2.78092	1608	30.4203	49.7	0.8275	0.640257	NA
SPBC21C3.20c	git1	74.8243	4.0808	1.23773	3297		1530.85	0.946	0.629765	short
SPBC215.04	git11	72.219	3.97256	18.1395	219		29.9	0.948	0.447327	long
SPCC1753.02c	git3	66.0387	3.43785	2.45386	1401	27.6283	1497.2	1.3075	0.273269	short
SPBC32H8.07	git5,gpb1				918		736.3	0.7545	0.707808	NA
SPBC36.12c	git7	79.6266	4.32464	3.79355	1140	24.499	1231.1	0.7365	0.661453	long
SPBC31E1.05	gle1	77.8238	4.07718	2.82549	1443	24.9223	917.75	0.641	0.401301	NA
SPAC23H4.06	gln1	89.3945	5.18027	4.79655	1080	35.365	10567.5	2.5995	0.72381	NA
SPBC12C2.12c	glo1,SPBC21D10.03c	91.2721	5.31643	5.84866	909	35.311	5330.25	1.015	0.61178	long
SPAC22E12.17c	glo3	80.3703	4.60752	3.15367	1461	34.2442	3327.35	0.968	0.760882	NA
SPAC1002.03c	gls2				2772		3961.4	0.8415	0.462675	NA
SPAC23H3.09c	gly1	86.7007	4.34666	3.8432	1131	32.3031	8872.95	3.2295	0.485092	NA
SPCC736.04c	gma12	71.3458	4.1129	3.64619	1128		4055.5	1.3575	0.478014	short
SPAC5H10.11	gmh1	77.8687	4.00525	4.04571	990	30.2594	164.35	0.583	0.79122	NA
SPAC5H10.13c	gmh2	71.0785	4.10379	3.94216	1041	30.4564	3049.2	1.6775	0.762533	short
SPAC22E12.06c	gmh3	72.8125	4.31476	4.31908	999		1295.2	0.9735	0.710619	NA
SPCC1795.03	gms1	76.8926	4.12939	3.88832	1062	32.4837	3337.05	1.1805	0.699188	short
SPAC16E8.03	gna1,spgna1				336		1167.3	1.766	0.391987	long
SPAC343.04c	gnr1	78.7118	4.12311	2.70545	1524	27.7421	2084	1.5565	0.800902	short
SPAC4G8.10	gos1	77.9394	3.55367	6.47298	549	31.0723	955.95	1.0445	0.395894	NA
SPBC24C6.06	gpa1				1224		1038.8	0.6605	0.693192	NA
SPAC23H3.13c	gpa2,git8	80.2905	3.79968	3.56778	1065		2156.7	2.238	0.699851	short
SPBC215.05	gpd1	92.1209	5.88012	5.07782	1158	34.2053	9762.35	4.9295	0.795821	NA
SPAC23D3.04c	gpd2	88.535	5.34446	4.76334	1122	31.1673	6649.35	1.397	0.67897	NA
SPBC354.12	gpd3	92.9585	5.75589	5.71021	1008	29.3911	8747.63	2.369	0.798334	long
SPBC30D10.11	gpi1				1962		1048.55	3.7865	0.418362	NA
SPCC16A11.06c	gpi10				1521		572.95	0.565	0.44301	short
SPAPB2B4.01c	gpi12				747		600.45	2.418	0.592534	NA
SPBC27B12.06	gpi13				2757		2631	0.6305	0.320209	short
SPBC13E7.05	gpi14	65.2686	3.8004	1.55245	2448	32.2709	1220.2	0.566	0.478687	NA
SPBC685.05	gpi15	91.2921	5.42845	11.239	483	30.0762	546.75	1.2995	0.440866	long
SPBC1604.15	gpi16	70.4509	4.09774	2.50167	1638		1028.25	0.6165	0.414336	NA
SPAC1F12.09	gpi17				1665		1646.6		0.387201	NA
SPAC18B11.05	gpi18				1281		2917.75	0.94	0.556912	NA
SPCC550.04c	gpi2				975		1107.3	0.5835	0.432033	NA
SPBC3D6.07	gpi3	73.4471	3.90698	2.84973	1371		416.45	0.981	0.492242	long
SPAC13G6.03	gpi7	67.89	4.20722	1.8477	2277		2061.15	0.8075	0.478798	NA
SPCC11E10.02c	gpi8	75.7021	3.7757	3.30332	1143		1184.7	0.735	0.420753	short
SPAC26F1.06	gpm1	93.9637	5.02542	7.9016	636	33.0652	12840.5	9.1825	0.677292	NA
SPBPJ4664.06	gpt1	75.4291	4.38613	1.009	4347		3379.95	1.0425	0.505414	long
SPBC15D4.04	gpt2,gpt,alg7	69.5038	4.01538	2.99432	1341	28.9225	1786.4	0.818	0.748258	NA
SPBC32F12.03c	gpx1	87.49	3.56564	7.47513	477	34.0118	6005.2	1.086	0.657718	NA
SPBC26H8.08c	grn1	82.8884	4.59643	3.25296	1413	31.7131	4551.5	1.3485	0.635601	NA
SPBPB8B6.04c	grt1,SPAPB8B6.04c				1947			0.29	0.677192	NA
SPAC4F10.20	grx1	91.1938	3.45406	11.2878	306	32.9373	7798.05	2.111	0.610063	NA
SPAC15E1.09	grx2	79.3813	3.72039	11.1724	333	32.7737	1852.15	0.898	0.49209	long
SPCC1450.06c	grx3				501	34.0517	1984.1	0.9215	0.629539	NA
SPBC26H8.06	grx4				735		7311.8	1.477	0.377034	NA
SPAPB2B4.02	grx5	85.5224	3.87089	8.77753	441	31.1389	2497.95	1.6685	0.683705	NA
SPAC3F10.04	gsa1,gsh2	80.4999	4.89308	3.26859	1497	31.7696	3668.65	1.082	0.740255	long
SPAC1687.15	gsk3,skp1	85.4634	5.26592	4.52399	1164	33.5242	3146.15	1.561	0.600026	NA
SPBC8D2.01	gsk31	78.8798	3.69306	3.22256	1146	33.2222	2461.75	0.9865	0.480769	short
SPCC191.09c	gst1				690		111.1	0.4145	0.498697	NA
SPCC965.07c	gst2	85.7178	4.65282	6.71403	693		3587.5	0.633	0.332035	NA
SPAC688.04c	gst3	80.729	4.63038	6.35169	729		2705.35	0.755	0.450212	long
SPAC1751.01c	gti1				2163		452.1	0.6855	0.268392	short
SPBC354.01	gtp1,SPBC649.06	85.944	4.7076	4.31099	1092	28.5679	2679	1.1115	0.556038	NA
SPBC337.13c	gtr1	82.8768	4.66663	5.03412	927	31.7057	1896.85	0.619	0.637108	NA
SPCC777.05	gtr2	78.0491	3.90169	4.12877	945		2860.2	0.691	0.461635	long
SPBC2F12.14c	gua1	67.0516	4.46121	2.83251	1575		10859.4	2.7145	0.604375	NA
SPAP7G5.02c	gua2	84.8164	5.98192	3.69255	1620	33.7084	7101.5	1.891	0.572504	NA
SPCC1223.03c	gut2				1950	23.6036	766.7	0.7195	0.415873	NA
SPAC144.10c	gwt1	72.9228	3.74374	2.71286	1380	26.7845	2248.45	0.9605	0.767346	short
SPBC530.01	gyp1	65.5295	3.75329	2.42932	1545		1053.25	0.8735	0.583514	short
SPBC651.03c	gyp10	75.4498	3.31727	2.95656	1122	29.829	1878.15	2.092	0.343461	short
SPCC1259.11c	gyp2	74.9681	3.32843	1.5388	2163	21.9049	1337.05	1.272	0.286676	short
SPCC4G3.09c	gyp3	71.3464	3.34924	1.75537	1908		1087.35	1.782	0.981299	short
SPAC26F1.09	gyp51				3096	25.8049	1034.8	0.663	0.566913	short
SPAC630.05	gyp7				2232		664.05	1.04	0.383066	short
SPBC1105.11c	h3.3,hht3	86.7092	3.44868	8.39095	411	35.6689	8412.6	3.435	0.74215	long
SPBC1105.12	h4.3,hhf3	87.8854	3.31792	10.6344	312	35.3972	7208.98	2.6255	0.624435	NA
SPAC29A4.16	hal4,sat4,ppk10	78.0615	4.02456	2.106	1911		3660	1.9895	0.808132	short
SPBC365.13c	hba1,caf1	80.7391	4.36462	3.63718	1200	26.5643	1474.8	0.9675	0.417909	NA
SPAC23C11.12	hcn1	73.3683	3.29467	13.5583	243		606	1.1315	0.672711	long
SPAC4F8.14c	hcs1,hcs	86.7938	5.52667	4.1121	1344	32.0737	10182	1.3365	0.547331	long
SPAC2F3.09	hem1	83.7608	4.55785	2.71786	1677	32.797	7096.55	3.4725	0.586909	long
SPCC4B3.05c	hem12	74.426	4.62219	4.15292	1113	29.6806	3734.1	1.4355	0.630119	NA
SPAC222.11	hem13	75.7362	4.43353	4.72155	939	29.6259	4776.4	1.426	0.749539	NA
SPAC1F5.07c	hem14				1473		845.2	0.6765	0.315346	NA
SPCC320.09	hem15				1155		1261.2	0.5395	0.461931	NA
SPAC1805.06c	hem2	82.3305	5.24401	5.29698	990	32.8119	4819.25	1.135	0.555625	NA
SPAC24B11.13	hem3,SPAC806.01	79.733	4.1022	4.05757	1011	31.4218	5270.4	2.113	0.446637	short
SPAC1834.03c	hhf1,h4.1	84.1593	3.09915	9.93318	312	36.5467	8047.1	2.5155	0.618339	long
SPBC8D2.03c	hhf2,ams3,h4.2	88.3446	3.19625	10.2444	312	36.4164	6391.9	2.217	0.612844	NA
SPBC3H7.15	hhp1	79.636	4.07499	3.71128	1098		6342.5	1.106	0.516606	NA
SPAC23C4.12	hhp2	74.3247	4.13548	3.43764	1203	29.0427	1476.65	1.3435	0.661404	NA
SPAC1834.04	hht1	86.2456	3.33921	8.1246	411	35.4493	9629.12	3.69	0.580072	NA
SPBC8D2.04	hht2,h3.2	88.6549	3.46771	8.43726	411	35.6473	10431.4	3.77	0.495496	NA
SPBC31F10.13c	hip1,hir1	76.3382	3.9184	1.39993	2799	24.042	1642	1.035	0.419625	NA
SPBC31F10.14c	hip3,hir3				4893		1426.45		0.358324	NA
SPAC25G10.05c	his1	86.5806	4.47429	4.7956	933	33.1879	9106.5	2.8675	0.522416	NA
SPBC1711.13	his2	85.5816	5.06713	3.83874	1320	33.431	6833.85	1.959	0.57437	long
SPBC11B10.02c	his3	85.2811	5.64075	4.88377	1155	32.5706	7123.95	1.3075	0.488251	NA
SPBC418.01c	his4,SPBC887.20c	81.6576	5.04907	3.10521	1626	31.2932	6461.5	1.5425	0.391377	long
SPBC21H7.07c	his5	89.7673	4.88022	7.4965	651	33.4977	7500.8	1.115	0.57823	NA
SPBC29A3.02c	his7	82.3695	5.00296	3.9896	1254		5561.35	1.424	0.556568	long
SPCC162.09c	hmg1				3162	27.8278	4525.2	1.834	0.535624	short
SPCC737.09c	hmt1,SPCC74.08c	76.4704	4.37619	1.75539	2493		2957.1	1.008	0.436661	long
SPBC2G5.06c	hmt2,cad1	84.9839	4.84788	3.51295	1380	32.7391	10214.6	2.6875	0.637508	long
SPBC21D10.12	hob1	85.1663	4.83061	3.44797	1401	31.4543	2893.85	1.347	0.303326	NA
SPBC725.09c	hob3	84.8005	3.84341	4.83447	795	32.5766	5083.6	1.0135	0.731746	NA
SPBC1718.02	hop1				1587		58.55	0.592	0.367565	long
SPAC3G9.07c	hos2,hda1,phd1	78.7188	3.75029	2.87378	1305		642.45	0.949	0.480146	short
SPAC23C11.13c	hpt1	86.9824	4.47891	7.21242	621	34.4095	4676.3	1.5605	0.419143	long
SPBC25H2.06c	hrf1	77.0168	4.03424	4.57396	882		2652.9	1.345	0.384637	NA
SPAC20G4.03c	hri1				2115		719.45	0.3625	0.468705	short
SPAC222.07c	hri2				1920		967.6		0.561229	NA
SPAC1783.05	hrp1,chd1	83.2442	4.59358	1.11441	4122	24.9463	2398.1	0.897	0.533586	long
SPAC3G6.01	hrp3	82.7389	4.8189	1.15644	4167	25.0209	1910.95	1.06	0.36944	NA
SPCC1739.03	hrr1				3048		443.2	0.723	0.408543	NA
SPAC2E12.02	hsf1,hstf,hsf	76.9056	4.31365	2.35719	1830		2800.85	1.644	0.327003	short
SPBC776.12c	hsk1	74.8656	3.84537	2.52321	1524		700.2	1.236	0.621483	short
SPCC550.06c	hsp10	93.8102	3.7661	11.9559	315	33.6519	10913	2.508	0.424259	NA
SPBC3E7.02c	hsp16	81.7916	3.82154	8.84616	432	29.9472	3593.95	0.503	0.808132	NA
SPAP8A3.04c	hsp9,scf1	87.5241	2.75505	13.3094	207	34.3292	8646.35	1.913	0.88528	NA
SPAC926.04c	hsp90,swo1	89.1302	6.61024	3.12541	2115	32.7745	10083	5.601	0.750463	NA
SPCC132.02	hst2	75.828	4.06248	4.06655	999	29.7895	1038.95	0.6065	0.530064	NA
SPAC1783.04c	hst4	74.5025	3.26507	2.61625	1248		2040.55	0.8955	0.339564	short
SPCC622.08c	hta1	87.5855	3.69159	9.25211	399	34.6879	8211.15	3.3785	0.511097	NA
SPAC19G12.06c	hta2	82.8111	3.53056	8.91555	396	36.1396	8575.85	2.435	0.576844	NA
SPCC622.09	htb1	84.8591	3.91718	10.2813	381	31.5458	9823.4	5.082	0.808132	NA
SPBC31E1.03	hub1,ubl4	81.8331	2.77138	12.4837	222	29.9826	2134.15	0.9955	0.524444	NA
SPAC20G4.04c	hus1	60.6733	3.03458	3.51225	864		502.65	0.5735	0.546219	NA
SPAC30D11.13	hus5,ubc9	81.208	4.14792	8.75088	474	32.2485	2606.8	1.133	0.454599	long
SPBC839.11c	hut1	72.8164	3.90726	4.03226	969	26.7659	2735.6	1.014	0.592722	NA
SPAC24H6.04	hxk1	88.1185	5.61023	3.85583	1455	32.9364	8088.45	1.4195	0.734332	NA
SPAC4F8.07c	hxk2	89.8121	5.65795	4.13593	1368	34.304	11041.8	4.0585	0.478481	long
SPCC126.10	iah1	75.1159	4.07716	5.50225	741	28.107	1593.3	0.862	0.532243	long
SPBC839.07	ibp1	73.9608	3.70481	8.88444	417	33.4433	1839.4	1.03	0.675616	short
SPAC11G7.03	idh1,glu3	77.4631	4.04372	3.77565	1071	31.8266	4038.4	0.982	0.520199	NA
SPBC902.05c	idh2,glu2	75.7031	4.11117	3.6158	1137	32.4236	3672.35	2.1845	0.704847	NA
SPBC106.15	idi1	85.984	4.06269	5.9396	684	34.4089	6270.75	1.3825	0.404228	NA
SPAC6G10.08	idp1	82.0062	4.5997	3.65927	1257	31.4046	9294.25	1.117	0.235191	long
SPAC222.04c	ies6	82.4819	3.40748	9.62566	354	32.574	1675.2	1.043	0.263942	long
SPBP35G2.07	ilv1	77.0455	4.44914	2.2135	2010	29.4321	8496.15	2.745	0.548786	long
SPBC56F2.12	ilv5	87.6156	5.89814	4.85443	1215	32.6946	8271.95	8.352	0.808132	NA
SPAC343.02	img1	82.3198	3.72484	6.78477	549		2413.75	0.6845	0.49774	long
SPBC1604.08c	imp1	81.0416	4.95053	3.05588	1620	27.1473	4192.7	1.5825	0.583473	long
SPBC11C11.02	imp2	77.2543	4.5068	2.23885	2013		2004.5	0.6775	0.395178	NA
SPAC23H3.02c	ini1	74.2279	2.99011	8.44664	354	29.4013	2531	1.379	0.757696	NA
SPAC29B12.01	ino80,SPAC3G6.12	73.0787	4.12612	0.85693	4815		2529.7	0.8335	0.464674	NA
SPCC306.05c	ins1	77.1981	4.13212	4.8843	846	32.0609	1745.9	0.9995	0.49435	NA
SPBC646.09c	int6,yin6,yin6	87.2328	4.9971	3.31813	1506	32.3636	8375.45	1.511	0.479737	NA
SPCC191.11	inv1				1746		260.05	0.5835	0.538546	NA
SPCC4B3.10c	ipk1	79.4065	4.04757	2.10482	1923	27.4472	1864.7	1.1945	0.527487	NA
SPCC645.03c	isa1	77.2257	3.21159	5.60487	573	34.8008	3134.05	2.0355	0.452059	short
SPBC3B9.17	isa2	84.11	3.83753	6.20959	618		1492.35	0.8265	0.399185	long
SPBC13G1.06c	isd11	83.2655	3.67432	11.891	309	34.7291	2083	1.2365	0.629765	NA
SPBC365.12c	ish1				2055		1230.7	1.0225	0.703392	NA
SPAC1F8.05	isp3,meu4				549	29.548		0.408	0.825755	long
SPBC29B5.02c	isp4				2358		3243.05	1.618	0.503307	short
SPAC1039.09	isp5				1743		1560.15	0.2635	0.594947	NA
SPAC4A8.04	isp6,prb1	81.0281	4.16622	2.96739	1404		5801.2	1.7985	0.680667	short
SPAC25B8.13c	isp7	86.5659	4.70315	3.93899	1194	34.7841	4378.1	2.561	0.556443	NA
SPAC227.13c	isu1	87.2201	4.37317	7.55297	579	32.6384	7907.5	3.244	0.587732	short
SPBC19G7.16	isw1	76.7937	4.29552	3.33762	1287		2056.3	1.2825	0.675868	NA
SPAC4F8.15	itr1,SPAC7D4.01				1728		2155.45	1.012	0.660033	short
SPAC20G8.03	itr2	74.0323	4.3206	2.581	1674	31.8467	5579.6	1.3325	0.376702	NA
SPAC19G12.14	its3	75.058	3.90147	1.75032	2229		1647.45	1.0935	0.323143	NA
SPBC839.08c	its8	65.2468	4.21481	1.501	2808	32.5269	3877.1	1.2995	0.57268	short
SPAC1002.14	itt1	54.8849	3.63795	2.78131	1308	29.6538	1232.55	0.9115	0.336704	NA
SPAC25H1.02	jmj1				1395		784.25	0.492	0.657037	NA
SPAC1002.05c	jmj2				2148		534.65	0.8435	0.448855	NA
SPBC83.07	jmj3	62.4941	3.68306	1.6304	2259		1427.05	3.187	0.302442	NA
SPCC622.19	jmj4				1422		871.15	1.0025	0.397639	NA
SPBC28F2.10c	kap1				1656		1596.8	1.2035	0.30749	NA
SPAC2F3.06c	kap104	71.8841	4.8051	1.75818	2733	26.7399	3801.45	1.27	0.476868	long
SPBC30B4.05	kap109				2904		2608.75	1.5525	0.592947	NA
SPAC22G7.02	kap111				2973	27.9426	854.2	0.782	0.391831	short
SPCC1322.06	kap113				2952		1082.45	0.435	0.359836	NA
SPAC22H10.03c	kap114				2961		2067.1	1.3425	0.495536	long
SPBC14F5.03c	kap123	77.298	4.50769	1.40689	3204	28.8437	7390.7	1.8405	0.427197	NA
SPAC1B1.03c	kap95	79.1652	4.95544	1.91182	2592	31.7922	4818.5	1.2705	0.487541	long
SPBC1718.03	ker1	87.207	3.65759	8.23781	444	26.1337	1319.8	1.142	0.725351	long
SPBC1271.12	kes1	79.6997	4.23408	3.62818	1167	33.1961	5643.7	1.7945	0.377544	long
SPBC4F6.06	kin1	81.3788	3.90503	1.45928	2676		1578.6	1.382	0.330778	short
SPAC664.10	klp2	79.5578	3.8963	1.58773	2454		747.85	0.956	0.438514	short
SPAC1834.07	klp3,krp1				1665		930.15	0.8785	0.512764	NA
SPBC2F12.13	klp5,sot1	62.7741	3.62489	1.36685	2652	27.8814	2943.65	0.8195	0.386735	short
SPBC1685.15c	klp6,sot2,SPBC649.01c				2355		825.25	1.023	0.317493	NA
SPAC144.14	klp8				1536	27.8653	1122.4	1.0005	0.478898	short
SPAC3A11.05c	kms1	62.3316	3.78775	2.07662	1824		500.4	0.8115	0.726277	NA
SPBC947.12	kms2				1374		340.3	0.7635	0.864902	NA
SPAC22E12.09c	krp1,krp	62.7606	3.91826	1.83956	2130	31.8913	1748.5	0.753	0.558733	short
SPCC576.15c	ksg1	74.862	3.77081	2.11962	1779	25.3991	992.25	0.919	0.288827	short
SPBC16E9.13	ksp1,ppk20	82.4001	3.52829	2.47599	1425	33.5079	4178.65	2.5535	0.314897	NA
SPAC21E11.08	lcb2,SPAC2C4.02	71.8161	4.46557	2.46444	1812	33.471	5012.85	1.3385	0.883403	short
SPBC18H10.02	lcf1	82.0223	4.89581	2.41054	2031	31.9952	6231.15	2.2725	0.376956	long
SPBC1A4.02c	leu1,SPBC1E8.07c	91.7505	5.82937	5.22345	1116	30.8814	8820.15	1.181	0.728698	long
SPAC9E9.03	leu2	82.3223	5.40567	2.37403	2277	31.2014	9531.5	3.7685	0.485302	NA
SPBC3E7.16c	leu3,SPBC4F6.03c	64.6453	3.84306	2.18978	1755	30.1475	10167.9	2.131	0.36928	long
SPBP19A11.06	lid2,SPBP4H10.01	78.9673	3.92085	0.863243	4542	28.2871	2345.95	1.153	0.314945	NA
SPCC1183.05c	lig4				2772		395.95	0.5245	0.400221	NA
SPBC2G2.01c	liz1,SPBC4B4.13c	67.874	3.68149	2.38284	1545	26.4053	1665.15	0.816	0.512764	NA
SPAC1D4.11c	lkh1,kic1	75.721	4.11334	2.3804	1728	32.2491	1870.15	1.4085	0.438115	short
SPAC4A8.11c	lsd1,fas2	85.2418	4.79679	0.867568	5529	28.9129	9004.65	3.0355	0.477641	NA
SPAC2F3.15	lsk1	78.196	3.634	2.03928	1782		1145.8	1.066	0.363222	NA
SPCC1620.01c	lsm2	83.7061	3.27572	11.2568	291	32.8549	3497.95	0.768	0.447988	NA
SPBC9B6.05c	lsm3	82.65	3.27489	11.6131	282	32.3567	2194.85	1.0495	0.499683	NA
SPBC30D10.06	lsm4	79.4574	3.61479	9.87647	366	34.2205	4573.4	1.2135	0.743927	long
SPBC20F10.09	lsm5	79.3338	2.89902	11.9301	243	34.443	2019	0.879	0.633119	long
SPAC2F3.17c	lsm6	82.0698	2.71128	11.8916	228	31.7369		1.2935	0.524101	NA
SPCC285.12	lsm7	86.1944	2.8788	8.41755	342	33.5724	5474.35	2.7525	0.502207	NA
SPCC1840.10	lsm8	74.842	3.78284	13.2731	285	26.8346	419.95	1.0885	0.45294	NA
SPBC887.04c	lub1	77.608	4.59972	2.1474	2142	26.6013	3294.55	0.907	0.528921	long
SPCC16A11.13	luc7	77.8311	4.06772	5.11663	795	28.5961	886.75	0.515	0.405356	NA
SPBC28E12.06c	lvs1,SPBC3H7.16	79.6392	4.07109	0.519934	7830		1914.9	1.3675	0.293959	NA
SPBC16A3.03c	lyn1				1977		1815.85	0.978	0.474014	NA
SPAP7G5.04c	lys1	83.3299	4.73276	1.11098	4260	30.5393	7865.75	1.8545	0.637794	long
SPAC343.16	lys2	74.2726	4.11009	1.89755	2166	27.3643	7514.55	1.716	0.352615	NA
SPAC227.18	lys3,SPAC2F7.01	86.914	5.3205	4.80624	1107	33.4496	10313.9	2.354	0.874742	NA
SPBC1105.02c	lys4	84.0379	4.97366	3.95677	1257	33.3497	9782.05	6.484	0.825349	long
SPAC17C9.02c	lys7				777		628.65	0.701	0.337029	short
SPAC13G7.04c	mac1	71.8624	3.99006	1.75696	2271	22.6772	3459.85	2.629	0.720943	short
SPBC3D6.04c	mad1				2070		511.6	0.642	0.470534	NA
SPBC20F10.06	mad2	67.3398	3.31435	5.4156	612	28.4924	500.7	1.3325	0.778633	NA
SPCC1795.01c	mad3,SPCC895.02				933		483.7	0.6835	0.440614	long
SPAPB8E5.03	mae1	78.7354	4.11384	3.12365	1317	34.6886	9790.65	3.4885	0.628655	short
SPCC794.12c	mae2	84.9461	5.2943	3.11796	1698	33.3881	8025.1	1.087	0.665948	long
SPAC31G5.12c	maf1,n150	78.0048	3.97912	6.14062	648		685.85	0.671	0.788979	NA
SPAPB24D3.04c	mag1				687		755.4	0.85	0.421411	NA
SPAC1834.08	mak1,phk3	79.8468	3.99287	0.81156	4920	24.6964	3166.35	1.0075	0.631371	NA
SPBC1861.03	mak10	67.5319	4.08379	1.91997	2127		2158.85	1.237	0.280995	NA
SPAC222.06	mak16	86.7919	4.27858	4.70691	909		2081.5	1.2095	0.490173	short
SPAC27E2.09	mak2,phk1	80.9992	4.07359	0.587565	6933		2026.7	1.2115	0.38475	NA
SPCC74.06	mak3,phk2				7035		1946.6	2.1755	0.371059	NA
SPBC1683.07	mal1	65.8311	3.6653	2.10649	1740		454.5	0.5675	0.394298	NA
SPAC25B8.14	mal2	67.6021	3.40117	3.72936	912		1160.5	0.553	0.328928	short
SPAC18G6.15	mal3	78.4466	3.95504	4.2665	927		2229.3	0.855	0.778633	long
SPBC25B2.02c	mam1,SPBC2G5.09c	66.1089	3.55685	0.886774	4011		730.85	0.764	0.255448	NA
SPAC11H11.04	mam2				1047		283.35	0.6115	0.454022	NA
SPAP11E10.02c	mam3,SPAPB1A10.01c	68.6958	3.89932	1.20016	3249		551.05	1.2235	0.442711	short
SPAC10F6.12c	mam4				711		2605.2	0.7575	0.532648	NA
SPAC11E3.06	map1				1197		280	0.6285	0.448285	NA
SPCC1795.06	map2				606		98.6	0.4865	0.42329	NA
SPAC3F10.10c	map3	63.7558	3.76818	3.43186	1098	29.9775	363.5	0.852	0.454402	short
SPBC21D10.06c	map4				2847		379.4	0.561	0.474633	NA
SPBC18E5.12c	mas2,SPBC23G7.02c	75.0861	3.69138	2.48578	1485	30.3537	2945.3	0.817	0.673756	NA
SPBC1711.02	matmc_1,matmc	77.3914	3.41595	6.25631	546	26.6577	2118.35	1.185	0.49378	NA
SPBC23G7.09	matmc_2,matmc				546			0.453	0.49378	NA
SPBC1711.01c	matmi_1,matmi				129		17.1	0.3335	0.61449	NA
SPBC23G7.17c	matmi_2,matmi,mat1				129			1.225	0.61449	NA
SPBC19G7.06	mbx1	76.3272	3.71788	2.83591	1311		1160	1.4985	0.584049	short
SPBC317.01	mbx2,pvg4				1119		173.2	2.031	0.478731	NA
SPAPB1E7.02c	mcl1,slr3				720		1812.8		0.443639	NA
SPBC4.04c	mcm2,cdc19,nda1	74.6095	3.99782	1.60362	2493	28.7044	2023.35	1.242	0.695408	short
SPCC1682.02c	mcm3	80.2104	4.60653	1.7449	2640	30.6831	2170.55	1.021	0.825576	NA
SPAC1B2.05	mcm5,nda4,SPAC3F10.01	66.0941	4.18535	1.93497	2163		1502.9	1.073	0.74505	NA
SPBC211.04c	mcm6,mis5	78.809	4.24338	1.58394	2679	30.772	1170.65	0.984	0.613651	short
SPBC25D12.03c	mcm7	76.5777	4.2934	1.8806	2283	29.4441	3324.25	0.891	0.604777	NA
SPAC1687.10	mcp1	73.759	3.54424	1.78461	1986	22.7788	1361.7	0.6605	0.355312	long
SPAC1006.04c	mcp3				2859		63.85	0.4805	0.453841	NA
SPBC16E9.08	mcp4				1068		168.9	0.6295	0.45035	NA
SPBC216.02	mcp5,num1,mug21				2907			0.5745	0.35282	NA
SPBC582.06c	mcp6,hrs1				984		90.3	0.6345	0.502513	NA
SPAC12G12.04	mcp60,hsp60	81.0893	5.35754	3.0632	1749	34.0384	10868.5	5.591	0.625307	long
SPAC13A11.03	mcp7,mug32				633		979.75	1.095	0.733194	long
SPBP16F5.02	mcs2	73.996	3.76791	3.88845	969	29.011	1406.45	0.805	0.39004	NA
SPBC887.10	mcs4	74.9715	3.91784	2.49703	1569	30.6525	1681.65	1.9415	0.43559	short
SPAC16E8.05c	mde1				630		48.15	0.711	0.476457	NA
SPAC17A5.04c	mde10	76.1316	3.82162	2.48319	1539		1376.45	1.197	0.390314	NA
SPBC31F10.08	mde2				630		37.35	0.5375	0.737648	NA
SPBC8D2.19	mde3				1680			1.0115	0.523313	NA
SPBC6B1.04	mde4	75.6222	3.59906	2.84286	1266	24.3358	918.5	0.963	0.453313	NA
SPAC25H1.09	mde5,meu30,SPAC4A8.01				1542		76.75	0.859	0.377435	NA
SPAC15A10.10	mde6				2151		297.2	0.847	0.396516	NA
SPCC320.07c	mde7				2286			1.0685	0.512614	NA
SPCC4G3.14	mdj1				1587	33.72	2521.55	1.2595	0.666265	long
SPBC9B6.09c	mdl1				2181		1763.6	1.296	0.361323	NA
SPAC17H9.17c	mdm10	73.1046	3.59428	3.22936	1113		1120.9	1.1185	0.437504	long
SPBC28F2.06c	mdm12				822		946.9	0.482	0.666832	NA
SPAC3H1.04c	mdm31	74.5764	3.60836	1.99799	1806	26.1897	1276.4	0.6625	0.238361	short
SPCP31B10.03c	med31,soh1,sep10	82.6137	3.32045	7.90584	420		1720.15	1.0485	0.34687	NA
SPBC14F5.08	med7	79.2889	4.55002	4.02301	1131		506.3	0.72	0.466831	NA
SPBC21.04	med8,sep15				603		1021.2	1.159	0.735663	NA
SPAC27D7.03c	mei2				2253		780.45	0.496	0.483314	short
SPBC119.04	mei3				447			1.2165	0.536806	NA
SPBC32H8.11	mei4				1554		114.65	1.466	0.402218	NA
SPAC14C4.03	mek1				1338			0.692	0.425462	long
SPAC869.07c	mel1				1311		62.1	0.205	0.629111	NA
SPBC28F2.02	mep33	84.2067	4.05877	4.61749	879	29.8629	4497.75	2.1995	0.710984	NA
SPAC5D6.08c	mes1	75.7466	3.26206	10.6603	306		945	0.624	0.662309	NA
SPAC343.10	met11,mthfr2	79.1759	4.70914	2.44504	1926		2488	0.9875	0.423985	NA
SPAC1782.11	met14	89.4004	4.40104	7.22666	609	33.397	10684.5	1.7705	0.637594	long
SPAC13G7.06	met16	85.9104	4.90634	6.12527	801	32.842	4624.25	0.876	0.512256	long
SPAC9.09	met26	82.7902	5.62204	2.44969	2295	32.5429	13770.2	7.234	0.678083	NA
SPBC56F2.11	met6	74.325	3.69752	2.51532	1470	34.6124	4535.35	2.5075	0.751705	NA
SPAC56F8.10	met9,met5	76.3916	5.14685	2.84042	1812		4833.2	2.1515	0.624123	NA
SPAC1556.06.1	meu1,SPAC1556.06a				300		51.05	0.9525	0.593548	NA
SPCC1223.12c	meu10				1251		46.6	0.239	0.47976	NA
SPAC222.15	meu13,SPAC821.01				651		47.5	0.4765	0.44474	NA
SPBC1347.03	meu14				1008		101.3	0.784	0.663565	NA
SPCPJ732.03	meu15				453		55.3	0.832	0.582576	NA
SPBC14C8.05c	meu17				1353		57.75	0.7765	0.709048	NA
SPBC409.11	meu18				1662		1043.4	0.6985	0.730894	NA
SPAC1556.06.2	meu2,SPAC1556.06b				300		131.35			NA
SPBC19F8.06c	meu22				1725		59.45	1.032	0.291889	short
SPCC613.11c	meu23,B13958-2				765		240.2		0.530578	NA
SPBC27.03	meu25				1869		174.05	0.605	0.769824	long
SPAC6B12.16	meu26				1035		29	0.795	0.659619	NA
SPCC1259.14c	meu27				2211			0.7215	0.385862	NA
SPAC25H1.05	meu29	77.2736	3.63862	5.56363	654	34.6335	1928.7	1.093	0.636505	short
SPAC1A6.06c	meu31				558			0.7255	0.713343	long
SPBC428.07	meu6				1956		110.6	0.7315	0.50271	NA
SPBC16A3.13	meu7,aah4				2325		124.55	0.8415	0.522315	NA
SPCC550.10	meu8				1503		254.55	0.7555	0.60257	NA
SPBC1921.03c	mex67				1791		1275.55		0.600226	NA
SPAC9.05	mfh1				2520		618.3	0.559	0.484508	NA
SPAPB8E5.05	mfm1	79.0465	4.66561	36.1675	129	26.9782	209.125	1.268	0.591911	NA
SPAC513.03	mfm2	80.79	2.80417	20.7716	135	35.7708	6770.75	0.9795	0.457598	NA
SPBPJ4664.03	mfm3				126	29.1279	113.775	1.4395	0.591911	NA
SPBC1198.12	mfr1,SPBC660.02				1266			0.585	0.577061	NA
SPBC3B9.19	mge1	87.5919	4.23965	6.30901	672	33.6603	4390.65	1.4865	0.635927	long
SPBC30D10.08	mgm101	79.9886	3.45223	4.29382	804	29.7577	1606.5	0.9255	0.653485	NA
SPBC27.06c	mgr2	85.2255	3.57953	9.86096	363	33.1767	3469.75	1.0465	0.692235	NA
SPCC4B3.15	mid1,dmf1	80.1459	4.46272	1.61517	2763		2165.8	0.93	0.437797	short
SPAPYUG7.03c	mid2	79.9781	4.36805	2.06527	2115	32.7245	5043.15	1.433	0.327576	NA
SPBC660.14	mik1				1746		428.4	0.814	0.720531	NA
SPAC57A7.11	mip1	73.2438	4.2061	1.067	3942	26.6833	2734.7	0.968	0.460203	NA
SPBC409.04c	mis12				780		1271.1	0.8575	0.683198	short
SPBC409.09c	mis13				990		531.4	0.7775	0.457113	NA
SPAC688.02c	mis14	75.7576	3.66462	5.7893	633		1061.35	0.797	0.328149	NA
SPBP22H7.09c	mis15				1236		608.75	2.738	0.460401	short
SPCC1672.10	mis16	73.096	3.61451	2.79545	1293	31.1182	3232.25	0.7325	0.676727	short
SPBC21.01	mis17,SPBC776.19				1326		927.8	0.521	0.407444	NA
SPCC970.12	mis18	72.2299	4.02855	8.60802	468		488.55	1.1785	0.435243	NA
SPBC25B2.05	mis3	89.7405	5.00135	5.08268	984	27.9358	2646	1.1745	0.778847	long
SPAC31A2.05c	mis4	76.8836	2.73274	0.575073	4752	32.023	1005.2	2.946	0.571723	NA
SPAC1687.20c	mis6				2019		419.35	0.6345	0.386898	NA
SPAC1F3.02c	mkh1	73.7932	3.971	1.18502	3351		1461.35	0.8725	0.330951	NA
SPBC1703.04	mlh1				2055		624.3	0.7695	0.350441	NA
SPBC4.05	mlo2				990		969	1.1565	0.271249	long
SPBC1D7.04	mlo3	90.701	4.84525	8.07541	600	32.7357	8746.4	3.2845	0.841491	NA
SPAC30C2.02	mmd1	87.6203	5.03897	5.26538	957	31.4198	4482.1	1.229	0.755457	NA
SPBC2G2.04c	mmf1,pmf1	88.0552	3.50506	7.16781	489	32.1105	11998.2	1.3905	0.504123	NA
SPAC1039.10	mmf2,hpm1,SPAC922.01	80.6875	3.64239	9.56007	381	33.9238	1907.3	0.6925	0.368684	NA
SPBC27B12.01c	mmm1,SPBC30B4.09c				1041		219.8	0.723	0.685719	NA
SPCC338.05c	mms2,spm2	87.1973	3.8791	9.23596	420	31.6595	6049.4	2.897	0.685478	NA
SPAC23A1.04c	mnl1	61.5263	3.82903	1.61972	2364		702.95	0.7475	0.442212	short
SPAC2E1P5.01c	mns1,SPAPB1E7.13c				1566		2173.05		0.675176	NA
SPAC513.05	mns2				3234		3173.35	0.7585	0.373631	NA
SPAC15E1.07c	moa1,mug159				519				0.375283	NA
SPBC428.13c	mob1				633		828.35	0.638	0.29959	NA
SPCC970.04c	mob2				735		1169.45		0.407189	NA
SPAC821.07c	moc3	70.9589	3.35467	2.24543	1494		2505.75	1.213	0.2756	short
SPBC530.04	mod5				1569	26.145	655.4	1.3465	0.260355	NA
SPAC637.07	moe1	83.0295	5.24225	3.07644	1704	33.4349	7327.8	3.358	0.546239	long
SPCC1840.01c	mog1,SPCC790.04c	85.5105	4.30675	7.51615	573		1928.2	0.6675	0.497621	NA
SPAC1527.01	mok11,SPAC23D3.15	76.5603	3.90182	0.542372	7194	31.0904	952.5	0.824	0.36118	NA
SPBC32H8.13c	mok12				7059		648.3	0.77	0.538629	NA
SPBC16D10.05	mok13				7077	25.3814	948.95	0.948	0.560947	NA
SPCC63.04	mok14	77.9615	4.12054	1.00257	4110		1723.7	0.749	0.541492	NA
SPBP19A11.04c	mor2,cps12	80.0927	3.78686	0.574551	6591		1666.95	1.3345	0.325928	NA
SPBC1826.01c	mot1	82.7689	4.13505	0.705399	5862	24.0183	4363.3	1.655	0.368709	NA
SPAC4F10.13c	mpd2	75.9283	4.63515	1.55594	2979	28.3517	2490.15	1.452	0.464504	NA
SPAC4G9.05	mpf1				1746		75.35	0.518	0.373276	long
SPCC1906.01	mpg1	85.6443	5.08025	4.65224	1092	32.1347	11309.7	2.5945	0.520652	long
SPBC106.01	mph1,SPBC1271.16c,SPBC243.01	70.0402	3.43125	1.68446	2037		1202	1.388	0.281365	short
SPBC725.02	mpr1,spy1	74.2726	4.22096	4.75333	888	31.9168	907.9	2.1165	0.715268	short
SPAC18G6.07c	mra1	86.1075	4.6725	4.32639	1080	32.8708	4854.95	1.279	0.391428	short
SPAC694.06c	mrc1	76.9505	4.38472	1.43291	3060	25.3655	1114.2	1.2115	0.419521	NA
SPAC24C9.13c	mrp10	79.3027	3.55646	13.3201	267	30.857	1540.45	1.0305	0.434384	NA
SPAC343.08c	mrp17	77.748	4.45601	13.5031	330	31.4003	487.7	0.9225	0.306606	NA
SPAC23H3.07c	mrp2	88.5079	5.88757	18.5144	318	30.8115	3164.85	6.4975	0.516212	NA
SPAC31A2.08	mrp20	76.769	3.42243	7.04203	486	31.5857	1313.3	1.044	0.571236	NA
SPBC839.09c	mrp21	80.552	3.5689	9.7511	366	29.8799	2162.9	1.2515	0.475218	long
SPAC24C9.10c	mrp4	79.6361	3.41982	4.31795	792	31.4772	2093.1	1.0585	0.353581	short
SPAC23A1.18c	mrp51	78.029	3.75279	4.284	876	27.4161	1279.4	1.329	0.468454	short
SPAP19A11.05c	mrp7	84.3264	3.65665	7.91484	462	34.46	2229.25	0.7095	0.301219	long
SPBC9B6.06	mrpl10	81.4566	3.67436	5.54202	663	31.3581	1683.15	1.042	0.450526	short
SPAC31A2.03	mrpl11	79.5347	3.2584	5.00523	651	31.6476	4336.65	1.2645	0.714511	long
SPBC1105.03c	mrpl16	80.5212	3.8018	5.86697	648	30.685	2735.9	2.37	0.610241	long
SPCC126.05c	mrpl17	72.9341	4.10799	5.09045	807	24.6151	1344.3	0.552	0.522596	NA
SPAC1486.07c	mrpl19	78.5714	3.0113	6.92253	435	33.6968	2397.2	0.8925	0.395559	NA
SPCC1739.02c	mrpl22				750		2244.15	1.618	0.43398	long
SPBC16G5.04	mrpl23	85.1572	3.82855	8.07712	474	32.1519	2597.6	1.2825	0.533841	NA
SPBC14C8.10	mrpl24	78.8149	3.43687	6.47245	531		993.4	0.538	0.693382	NA
SPAC1952.14c	mrpl25	78.8286	2.76568	6.1872	447	33.3172	1325.75	0.6185	0.462658	long
SPAC4F8.05c	mrpl28	83.9176	3.28915	9.21331	357	27.8586	936.15	0.9365	0.46984	long
SPBC3B9.14c	mrpl3	77.7259	4.04702	4.12541	981		1332.85	1	0.499476	long
SPCC16A11.11	mrpl31	81.9153	3.28343	9.43513	348	32.4807	1685.7	0.882	0.522672	NA
SPBC1604.13c	mrpl32	75.2402	2.86743	9.19048	312	30.1611	3744.5	2.208	0.734265	long
SPCC1919.08c	mrpl33	79.3933	3.04702	10.364	294	35.2983	1065.85	1.6155	0.671436	NA
SPCC645.09	mrpl37	84.9108	4.06286	9.67348	420		2337.05	0.6175	0.530277	NA
SPBC887.07	mrpl38	85.5916	4.94736	12.9852	381	32.3939	4417.4	1.367	0.426583	long
SPBC4F6.08c	mrpl39	79.6344	2.55808	15.2266	168	30.1293	1205.85	1.4275	0.749291	long
SPCC4G3.06c	mrpl4	68.6288	3.05379	7.02021	435	26.9393	1378.35	1.182	0.556104	short
SPAC4F8.02c	mrpl40,SPAC644.02	86.6127	3.99606	4.75722	840	29.5545	1687.45	0.9095	0.498843	NA
SPBC56F2.14	mrpl44				303		793.95		0.509416	NA
SPBC19C2.12	mrpl51	80.714	3.75134	8.5647	438	31.896	1809.4	1.432	0.350379	NA
SPAC12G12.08	mrpl6	83.3005	4.44215	6.91924	642	25.8403	1902.95	1.397	0.496671	long
SPBC2F12.02c	mrpl7				864		1885.3	0.871	0.679739	NA
SPBC1271.13	mrpl8	76.9966	3.93839	6.31152	624	31.1523	1711.2	0.8265	0.672002	long
SPAC644.17c	mrpl9	82.6023	4.24125	5.4375	780	29.0959	2678.75	1.866	0.434424	NA
SPBC354.06	mrps16	68.9593	3.22112	11.0691	291	35.0104	1653.7	1.3825	0.500454	NA
SPBC409.14c	mrps17	78.9064	3.05575	11.1932	273	32.0396	1405.95	0.762	0.40694	NA
SPAC1B3.18c	mrps18	84.1576	4.07983	6.07117	672	28.2315	1712.2	0.688	0.481212	long
SPBC11B10.04c	mrps28	81.3413	3.59599	4.14763	867	31.4725	1760.95	0.8085	0.516436	NA
SPAC4G9.17c	mrps5	79.5035	4.17007	3.58254	1164	30.9171	2187.45	0.9395	0.495549	NA
SPCC736.10c	mrps8	86.9505	3.33449	7.26469	459	32.358	2661.85	0.794	0.522876	short
SPBC25H2.08c	mrs2				1269		604.4	0.852	0.469259	NA
SPAC13G7.13c	msa1,SPAC6C3.01c	87.6128	4.89659	3.05655	1602	29.989	1929.4	1.6205	0.830474	short
SPAC343.11c	msc1				4767	24.8469	1750.1	1.155	0.443501	NA
SPAC13F5.01c	msh1,SPAC23C11.18c				2826		737.8	0.726	0.468344	NA
SPBC19G7.01c	msh2,swi8,mut3,SPBC24C6.12c	74.1441	4.536	1.53815	2949		610.95	0.886	0.737603	NA
SPAC8F11.03	msh3,swi4				3015		965.35	0.751	0.333646	NA
SPCC285.16c	msh6				3765	23.59	1391.6	0.7385	0.398174	short
SPBC1718.06	msp1,mgm1	73.8015	4.09012	1.50816	2712	26.9826	3001.8	1.035	0.453446	NA
SPAC222.05c	mss1	61.1771	3.43686	2.30507	1491		765.45	0.7515	0.486168	short
SPAC637.12c	mst1	80.0194	3.7862	2.71997	1392	25.4546	1142.35	1.4875	0.685606	NA
SPAC17G8.13c	mst2				1224		1294.65	2.349	0.412866	long
SPAC3G9.13c	msw1				1086		1760.15	0.9855	0.69619	long
SPAC1002.08c	mtf1				1101	27.9196	874.7	1.5265	0.542144	NA
SPCC417.07c	mto1,mbo1,mod20	74.8953	4.35829	1.30176	3348	20.7552	929.75	1.465	0.481735	short
SPBC902.06	mto2	69.2764	3.53407	2.95986	1194		1392.55	0.975	0.297465	short
SPBP19A11.03c	mts4,rpn1	80.5574	4.66716	1.74408	2676	30.3312	6492.75	1.9805	0.584017	long
SPAC56F8.08	mud1,ucp1,ddi1	77.596	4.01266	4.01668	999	31.4249	3245.05	0.877	0.701533	NA
SPCC11E10.03	mug1				1056		61.25	0.788	0.592624	NA
SPCC645.11c	mug117	73.2336	3.85887	6.87856	561		1043.2	0.933	0.364176	NA
SPCC16C4.17	mug123	75.6954	3.89516	5.50164	708		644.85	0.7715	0.26501	NA
SPBC3H7.09	mug142				1053		963.25	0.965	0.450919	NA
SPCC1235.12c	mug146				936		99.9	0.43	0.464933	NA
SPCC1682.03c	mug174				1881		482.55	0.5285	0.53711	NA
SPAC823.16c	mug179	57.4156	3.37962	3.3528	1008		804.15	0.4965	0.518595	short
SPBC1773.09c	mug184				1656		298.75	0.461	0.564452	NA
SPAC343.07	mug28				1830		46.4	0.733	0.737641	NA
SPAC14C4.08	mug5				540			1.0465	0.470101	NA
SPBC146.10	mug57				570		781.55	0.9825	0.670632	NA
SPAC25H1.03	mug66	72.1768	3.21338	5.78987	555		362.75	0.693	0.386441	NA
SPBC4B4.10c	mug77,atg5	79.769	3.62035	4.60605	786	22.8416	1938.9	0.8275	0.700689	long
SPAC6G9.04	mug79	70.0756	3.79999	0.960322	3957		339.1	0.829	0.422781	NA
SPBC146.11c	mug97,meu33				1008		144.6	1.4935	0.55444	NA
SPCC4G3.05c	mus81	61.1661	3.37453	1.96308	1719	24.7771	710.15	0.8775	0.307011	NA
SPAC24C9.03	mvd1	86.9005	4.92254	4.16459	1182	32.4056	4936.8	0.946	0.365305	NA
SPAC3A11.06	mvp1				1995		668.45	0.6495	0.283191	NA
SPAC26A3.02	myh1,myh	69.6807	3.94035	2.84296	1386		626.05	1.165	0.363019	short
SPBC146.13c	myo1	81.1861	5.01591	1.37272	3654	30.5088	3886.5	1.613	0.263321	NA
SPCC645.05c	myo2,rng5	82.4307	4.66846	1.01909	4581		1257.75	1.1725	0.361679	NA
SPBC2D10.14c	myo51				4416	27.857	1633.55	0.799	0.361752	long
SPCC1919.10c	myo52				4551	23.5282	957.05	0.757	0.343427	long
SPAC4A8.05c	myp2,myo3				6315		1795.8	1.1275	0.317349	NA
SPBC17F3.02	nak1,orb3,mor4	77.9841	3.82102	1.9505	1959	30.8938	1297.9	1.1205	0.572562	NA
SPBC13G1.01c	nam9	79.6625	3.49766	3.55453	984	23.8705	3855.05	0.8275	0.224127	long
SPBC6B1.09c	nbs1	69.0282	3.96287	2.1514	1842		584.3	0.577	0.603689	NA
SPBC4B4.02c	nca2	69.6835	3.78358	2.1972	1722	28.6623	1114.3	0.7115	0.533236	NA
SPAC18B11.04	ncs1	80.867	4.27578	7.46209	573	32.3492	3389.8	1.0085	0.750766	NA
SPBC16A3.15c	nda2	85.771	5.2812	3.86053	1368	33.3609	7631.25	1.6475	0.435187	long
SPBC26H8.07c	nda3,ben1,alp12	85.6809	5.36953	3.98629	1347	32.6141	8502.05	2.1195	0.450749	NA
SPBC11C11.03	ndc80,ndc10,tid3	68.7701	3.69337	1.9698	1875		873.9	0.9115	0.424051	short
SPAC806.07	ndk1	86.6102	3.96045	8.68519	456	33.9858	5089.95	1.196	0.378216	long
SPAC1952.13	ned1	68.2717	3.59034	1.82158	1971	29.0883	912.65	0.738	0.508243	short
SPBC12D12.08c	ned8,nedd8,ubl1,SPBC24C6.01c	78.9469	3.01666	12.7285	237	28.1483	1149.85	1.0465	0.419093	NA
SPBC17D11.01	nep1	73.2283	3.91215	3.0975	1263		2405.85	1.9505	0.325536	short
SPBC32H8.02c	nep2				1248		903.45	1.2825	0.586148	short
SPBC21D10.11c	nfs1	79.344	3.92691	2.62319	1497	32.532	5866.65	1.084	0.81043	NA
SPBP4H10.20	nhm1,DcpS	79.9303	4.50567	4.92423	915	30.6713	1879.65	0.738	0.614616	long
SPAC1782.10c	nhp2	86.7867	3.37711	7.26261	465	27.1314	7229.4	1.8295	0.52855	NA
SPCC1884.02	nic1,SPCC757.01	65.0216	3.74992	3.07875	1218	24.6376	800.15	0.52	0.561021	short
SPBC23G7.04c	nif1	72.0222	3.78337	1.84915	2046		1453.4	1.626	0.289997	short
SPCC1223.02	nmt1,thi3	91.1069	5.63048	5.40872	1041		12516.8	4.1495	0.601078	long
SPAC29E6.04	nnf1,SPAC30.08				438		292	1.4245	0.356052	long
SPAC8F11.09c	nnt1	66.5562	3.75385	4.88783	768	27.6495	2217.55	0.9715	0.457016	NA
SPBC651.01c	nog1,SPBC725.18c	75.8765	4.62454	2.39738	1929	33.7856	4180.8	2.9215	0.493855	NA
SPAP27G11.13c	nop10	82.6861	2.69692	13.8303	195	31.9301	7109.7	1.1215	0.694679	NA
SPAC16E8.06c	nop12	87.954	5.02953	3.81893	1317	24.6195	1894.5	0.9895	0.434702	NA
SPAC6G9.02c	nop9	82.3753	4.11617	2.09155	1968	26.6814	3471.3	1.082	0.716284	long
SPBC1711.10c	npl4	72.6838	3.89211	2.37614	1638	31.2692	1711.7	0.927	0.643931	NA
SPCC1739.14	npp106	78.2764	4.38227	1.56398	2802	29.9085	2336.6	0.8165	0.270992	long
SPAC2F7.11	nrd1,msa2				1590		2029.45	2.145	0.562535	short
SPBC21B10.04c	nrf1	88.1241	3.77962	10.2429	369	34.1132	7279.75	2.313	0.745105	NA
SPBC16A3.07c	nrm1				1029	30.6881	1671.4	1.0605	0.770392	short
SPCC550.05	nse1	77.1944	3.82424	6.24875	612	23.7167	967.95	1.0255	0.361624	long
SPAC16A10.06c	nse2	74.4603	3.44752	4.28796	804	32.6884	902.7	0.592	0.385046	long
SPCC645.04	nse3	71.3905	3.32081	3.36455	987	31.3136	3020.3	0.968	0.383714	short
SPBC20F10.04c	nse4,rad62	72.9285	3.5533	4.66313	762		1352.85	0.9775	0.439648	NA
SPBC651.10	nse5	75.3287	3.99166	3.42044	1167	31.0691	1327.55	0.788	0.61146	NA
SPAC11E3.08c	nse6				1569		765	0.5255	0.253153	NA
SPAC26A3.15c	nsp1	82.3914	4.65495	2.5904	1797	27.6031	2585.05	1.233	0.448186	long
SPBC23E6.03c	nta1				861		681.15	1.2445	0.286823	NA
SPCC4B3.04c	nte1	72.5087	3.94384	0.998188	3951		2069.15	0.8765	0.291583	NA
SPAC30D11.07	nth1				1068		518		0.509972	NA
SPBC660.07	ntp1				2208	23.8686	3227.15	1.9695	0.337854	long
SPBC4C3.05c	nuc1,rpa1	85.1394	4.5853	0.904398	5070	25.2751	5952.15	1.6405	0.47146	long
SPAC17C9.01c	nuc2,apc3,SPAC1851.01	69.3076	3.71427	1.85899	1998	29.8015	613.05	0.9095	0.363116	short
SPAC27F1.04c	nuf2	77.1925	3.86569	2.9153	1326	23.0453	492.35	0.5505	0.597172	long
SPBC428.01c	nup107,SPBC582.11c	72.1418	4.00503	1.67926	2385	29.0101	2234.3	0.651	0.591211	NA
SPBC3B9.16c	nup120	74.809	4.06642	1.19215	3411	28.0676	2613.75	1.2695	0.550761	NA
SPAC30D11.04c	nup124	83.4919	4.29455	1.23407	3480	27.7284	3112.5	1.502	0.378893	NA
SPBP35G2.06c	nup131,Nup133a				3429		1137.85	0.5455	0.453561	short
SPAC1805.04	nup132,Nup133b	78.9797	4.1706	1.19536	3489		1768.2	0.699	0.42999	short
SPAC23D3.06c	nup146	81.1059	4.50261	1.13188	3978	25.3258	2349.45	0.731	0.639313	NA
SPAP27G11.10c	nup184	73.747	4.37155	0.931109	4695		2977.25	1.1305	0.373067	NA
SPCC290.03c	nup186	78.4922	4.29084	0.867887	4944		3002.15	0.996	0.47821	NA
SPAC1486.05	nup189	80.3432	4.1779	0.782818	5337	28.3527	4641.9	1.4515	0.422713	long
SPCC162.08c	nup211	83.8051	4.60456	0.835067	5514	20.9862	1334.95	0.7435	0.312725	NA
SPAC19E9.01c	nup40	77.1239	3.75573	3.36535	1116	26.6396	1854.7	1.212	0.623027	NA
SPBC19G7.15	nup44	77.8113	4.07248	3.36013	1212	31.8107	2258.3	1.013	0.543165	NA
SPAC22G7.09c	nup45	80.1766	4.38704	3.43273	1278	28.5201	3094.85	0.9665	0.425527	NA
SPCC18B5.07c	nup61	83.1349	4.65262	2.74006	1698	28.0308	2674.9	0.9965	0.725191	NA
SPBC17G9.04c	nup85	70.6308	4.19472	2.0684	2028	28.7857	1770.45	0.6045	0.635253	NA
SPBC31F10.09c	nut2,med10	74.8389	3.54186	8.49366	417	32.8865	510.45	0.727	0.448446	NA
SPAPB1A10.03	nxt1	79.5044	3.55334	5.89278	603		1805.1	1.047	0.497988	long
SPAC15F9.03c	nxt2,ntf2,nft2,SPAC1B9.01c	80.9068	2.86902	7.71242	372	33.966	8551.65	1.842	0.652283	NA
SPBP8B7.11	nxt3				1305		4386.95	1.356	0.725351	NA
SPAC139.02c	oac1	77.1355	4.29105	4.45592	963	33.2031	4427.55	1.739	0.466557	short
SPAC3G9.02	oar2	76.7807	3.70374	5.2092	711		937.65	0.5485	0.331299	NA
SPAC3C7.14c	obr1,uhp1	90.9806	5.10139	8.37666	609	32.8404	10428	1.2485	0.542921	long
SPCC1020.10	oca2	71.224	4.14733	2.12357	1953		870.1	0.8925	0.617574	long
SPBC15C4.01c	oca3	83.5426	4.6551	5.48304	849	32.4462	4321.65	0.7565	0.7206	NA
SPCC16A11.10c	oca8	87.5978	3.77305	9.6745	390	35.3721	7701.6	1.4565	0.51795	NA
SPAC1006.05c	och1	74.0074	4.13445	3.47141	1191	30.9279	1511.8	0.939	0.494693	NA
SPAC1F3.10c	oct1	63.761	3.49843	1.52837	2289	25.0639	869.4	0.7165	0.466586	NA
SPAC22A12.07c	ogm1,oma1	77.1413	4.64821	1.73311	2682	31.8239	3644.1	0.9385	0.402016	long
SPAPB1E7.09	ogm2,oma2	74.8807	4.42992	1.99546	2220	31.3014	6002.7	1.5045	0.483149	long
SPBC16C6.09	ogm4,oma4	70.305	4.33493	1.85491	2337	24.4866	5004.7	0.843	0.524891	NA
SPAP14E8.04	oma1	74.1079	3.92584	3.87163	1014		695.3	0.9375	0.326194	NA
SPAC27D7.04	omt2	76.8989	3.41314	11.729	291		550.6	0.7105	0.533586	NA
SPAC821.12	orb6				1410		3233.55	1.497	0.693925	NA
SPBC29A10.15	orc1,orp1				2124		1855.4	0.7295	0.545814	NA
SPBC685.09	orc2,orp2	66.4227	3.39021	2.10834	1608		2290.15	0.9085	0.554485	short
SPBP23A10.13	orc4,orp4	77.2116	3.68505	1.26244	2919		1443.8	0.832	0.405274	NA
SPBC646.14c	orc5	69.5266	3.49869	2.55752	1368		1695	0.648	0.438604	short
SPBC2A9.12	orc6,SPBC2D10.02	75.1865	3.35115	4.21529	795		727.85	0.7055	0.258408	NA
SPAC3H1.01c	orp3,orc3,SPAP14E8.06c	75.908	3.96967	1.91494	2073		1525.9	0.581	0.534144	short
SPAC24C9.14	otu1	72.1785	3.60206	3.63845	990	29.1309	1725.25	0.6725	0.497414	NA
SPAC9G1.04	oxa101,oxa1,oxa1-1,oxa1sp1	75.5189	3.83519	3.40905	1125	34.263	2750.9	1.607	0.465649	long
SPBP4H10.03	oxa102,oxa1,oxa1-2,oxa1sp2	70.9026	3.71661	3.02163	1230	33.6431	1572.2	0.7255	0.523375	NA
SPAC1F12.02c	p23fy	69.0678	3.15875	6.23028	507	34.1075	12489	3.7055	0.595818	NA
SPAP8A3.09c	paa1				1773		4813.5	1.2425	0.535978	NA
SPAC227.07c	pab1	78.8243	4.50194	3.23415	1392	32.7432	2926.9	1.6465	0.575758	NA
SPBC16E9.12c	pab2	80.0375	4.15532	8.29406	501	34.5124	3978.9	1.3455	0.683759	NA
SPAC57A7.04c	pabp	76.075	5.23374	2.66756	1962		10302.2	2.884	0.568825	NA
SPBC119.11c	pac1,hcs	69.3214	3.42346	3.13504	1092	25.6663	2145.75	1.3525	0.292759	NA
SPAC31G5.11	pac2	80.598	3.85261	5.44153	708	32.8116	4596.6	3.3565	0.40683	short
SPCP1E11.04c	pal1	77.5422	4.35939	3.4111	1278	31.7552	2735.65	1.5135	0.366778	short
SPAC22F8.06	pam1	86.5831	4.56344	6.73074	678	29.7416	4157.4	1.1865	0.570742	NA
SPAC167.04	pam17	83.2796	3.72425	6.26978	594	31.0294	3745.7	0.803	0.378844	long
SPAC5H10.08c	pan6	77.8553	4.29889	5.04564	852	29.2641	2729.7	0.95	0.354738	NA
SPAC1783.07c	pap1,caf3	78.5491	4.27661	2.57783	1659	34.0171	2615.65	2.138	0.455299	NA
SPCC188.02	par1	79.2536	3.88718	2.36016	1647		4091.65	1.0795	0.625809	short
SPAC6F12.12	par2,pbp2	75.1327	3.53569	1.87669	1884	26.3927	1169.8	0.8995	0.285323	short
SPAC19E9.03	pas1,SPAC57A10.01	72.4318	3.69169	2.98681	1236	33.6708	6677.2	3.0925	0.627403	short
SPBC17A3.10	pas4	63.9718	3.6351	3.94691	921		1625.35	0.5725	0.183375	NA
SPAC1556.04c	pcd1	79.1186	4.14313	10.3063	402	30.2945	800.4	1.741	0.709158	long
SPBC32F12.06	pch1	70.9636	3.46172	3.36416	1029		2627.9	1.551	0.338764	NA
SPAC17G8.14c	pck1,SPAC22H10.01c	68.8966	4.08009	1.37516	2967	30.8088	2573.1	0.7055	0.517084	short
SPBC12D12.04c	pck2,sts6,pkc1	78.3542	4.08997	1.34054	3051	22.9778	1510.7	1.086	0.498233	short
SPCC330.10	pcm1	73.2853	3.8805	3.31666	1170	25.0667	1090.9	0.731	0.374984	NA
SPAC869.08	pcm2				693		61.25	0.2935	0.376629	NA
SPBC16D10.09	pcn1,pcn	85.3254	4.83745	6.1781	783	30.6944	6732.15	1.5685	0.454324	long
SPAC6G9.06c	pcp1	79.2716	4.44767	1.22627	3627		801.15	0.505	0.447012	short
SPAC21E11.03c	pcr1,mts2	68.1982	3.42352	6.63473	516	31.3881	1083.7	1.3375	0.614365	short
SPAC11E3.03	pcs1				669		731.3	0.924	0.353748	NA
SPAC644.04	pct1				912		1536.05		0.29919	NA
SPAC3A11.08	pcu4,cul4,Cul-4				2205		771.15	0.6835	0.372907	NA
SPAC26F1.03	pda1	84.8393	4.54563	3.69563	1230	33.7546	8815.1	2.0325	0.377034	long
SPBC30D10.13c	pdb1	80.0995	4.38571	3.98339	1101	32.9756	10270.7	1.4135	0.612445	long
SPBC530.12c	pdf1				1812	29.0202	3070.85	0.539	0.298147	long
SPCC1235.08c	pdh1	55.4501	3.16629	4.64947	681		972.45	0.666	0.422691	NA
SPAC110.02	pds5				3618	23.7493	391.95	1.106	0.370313	long
SPCC16C4.11	pef1	71.1168	3.77887	4.35856	867	31.4031	1316.35	0.789	0.5378	NA
SPAC3G9.12	peg1				4389		951.6	1.114	0.377067	NA
SPBC543.07	pek1,skh1,mkk1	75.9857	3.68423	3.37383	1092	31.9612	1948	1.107	0.333806	NA
SPBC16C6.06	pep1,vps10	76.8542	3.191	0.725063	4401	32.7255	3641.7	1.489	0.410711	NA
SPBC31E1.04	pep12	67.4616	3.66263	3.83923	954	32.4393	1315.25	0.7935	0.525357	NA
SPCC790.02	pep3,vps18				2703	21.7847	1023	0.4395	0.579168	NA
SPAC17G6.08	pep7,vac1	74.3566	3.8895	2.41434	1611		525.9	0.701	0.419143	NA
SPBC582.09	pex11	83.7713	4.76331	6.64339	717	33.7936	5667.7	0.7065	0.463738	NA
SPBC13G1.03c	pex14	79.1201	4.25144	4.9378	861	29.5264	974.15	1.272	0.546157	long
SPBC725.07	pex5	79.7449	4.18354	2.32807	1797		1002.05	0.997	0.811289	short
SPAC17D4.01	pex7,SPAC1834.12,SPAP17D4.01	66.2444	3.25592	3.51232	927	34.6751	9478.65	3.559	0.267437	short
SPBC887.14c	pfh1,pif1	75.2604	3.9399	1.6294	2418	26.0797	1122.1	0.8215	0.324078	short
SPBC16H5.02	pfk1	76.8198	5.63963	1.99351	2829	28.5482	10318	2.794	0.630522	NA
SPAC12G12.14c	pfs2	74.0255	4.25534	2.78127	1530	26.4864	1504.6	0.594	0.588204	NA
SPBC1604.05	pgi1	89.7944	5.78646	3.50058	1653	32.2887	13963.8	2.9295	0.587091	NA
SPBC14F5.04c	pgk1	91.722	5.9837	4.80619	1245	30.2257	13421	8.2305	0.707151	long
SPCC1259.10	pgp1	66.172	3.16586	2.55517	1239	27.5805	1823.35	1.3045	0.495257	NA
SPBC16D10.03	pgp2	82.0366	4.08691	3.92595	1041	31.3936	1577.15	1.206	0.521188	NA
SPBC17A3.07	pgr1	82.6082	4.4173	3.16653	1395	33.4212	6357.25	1.229	0.552948	NA
SPBP4G3.02	pho1	74.8777	4.6196	3.39178	1362		9659.15	4.692	0.259775	NA
SPBC15D4.15	pho2	90.7912	5.05143	5.63148	897	32.789	8499.35	1.438	0.711372	long
SPBC428.03c	pho4	80.7172	4.87883	3.50491	1392		11820	2.409	0.35726	NA
SPBC725.11c	php2	76.6032	4.79507	4.77121	1005		588	1.0425	0.326084	NA
SPAC23C11.08	php3	78.8466	3.26004	9.28787	351	33.5429	1437.75	1.117	0.37571	short
SPBC3B8.02	php5	75.8296	3.82076	3.06151	1248		1754.6	1.4645	0.648064	NA
SPBC11B10.10c	pht1	68.7792	3.21246	6.2257	516	35.4769	2856.3	0.919	0.264349	NA
SPAC32A11.03c	phx1	78.1473	3.62693	1.28206	2829		1037.15	1.4155	0.643229	short
SPBC691.05c	pi030,SPBP22H7.01c	72.9755	4.43615	2.21034	2007		2652.75	0.6325	0.460692	NA
SPBC336.15	pic1,SPBC685.01				3057		964.3	0.7655	0.508349	NA
SPAC22E12.16c	pik1	72.9079	3.6805	1.43995	2556		1298.3	1.0085	0.695269	short
SPAC458.05	pik3,vps34	69.2938	3.46944	1.442	2406		1160.4	1.018	0.389424	NA
SPBC557.03c	pim1,dcd1,ptr2	85.2408	4.97246	3.06942	1620	27.4258	3026.3	0.8095	0.693651	long
SPCC16C4.03	pin1				528		1919.9	0.754	0.823532	NA
SPAC3C7.06c	pit1	71.9149	3.48572	1.7848	1953		807.9	0.81	0.328975	short
SPBC106.10	pka1,tpk,git6	78.2596	4.11808	2.67581	1539	30.4771	1774.5	0.8915	0.34227	NA
SPAC1F7.03	pkd2	71.4832	4.15129	1.94622	2133	32.8154	3113.65	1.1815	0.585528	NA
SPAC3A11.14c	pkl1,klp1,SPAC3H5.03c				2499	21.9824	659.65	0.5365	0.462535	NA
SPCC126.02c	pku70				1824	27.1171	670.35	1.108	0.36928	short
SPBC543.03c	pku80	59.9711	3.43222	1.64379	2088		585.2	0.466	0.239776	NA
SPBC646.04	pla1	81.3121	4.43536	2.6075	1701	31.4253	2053.75	1.1045	0.553778	long
SPAC1A6.04c	plb1	75.3401	4.84595	2.63081	1842	28.205	9503.35	4.787	0.793355	NA
SPAC22F8.11	plc1	70.9544	3.5587	1.31804	2700		1320	1.2285	0.622363	short
SPBC106.11c	plg1				1317	24.3688	1822.7	1.3035	0.570912	NA
SPBC776.14	plh1				1872		2386	0.628	0.595439	NA
SPAC1687.05	pli1	66.0126	3.69305	1.69096	2184		1942.65	1.069	0.367871	short
SPAC23C11.16	plo1	79.6375	4.05997	1.97855	2052		1513.2	1.0195	0.505821	NA
SPAC9E9.11	plr1,plr	88.5991	5.63408	5.62284	1002	32.6744	9407.35	1.149	0.694485	NA
SPAC1071.10c	pma1	81.0147	5.06668	1.83575	2760	27.9227	10679.3	11.595	0.687416	short
SPCC1020.01c	pma2,SPCC1393.01	85.8971	4.45678	1.46943	3033	29.5821	24.9	1.2485	0.448314	NA
SPBC1A4.10c	pmc1,SPBP23A10.01c	69.7171	3.83296	1.45188	2640		1402.75	1.4125	0.426034	short
SPAC2F7.04	pmc2				1365		1542.9	0.8485	0.362164	NA
SPAC17C9.05c	pmc3				822		577	1.6425	0.576397	NA
SPBC1105.06	pmc4	74.5472	3.59154	4.98826	720	27.4487	1651.05	0.947	0.433964	NA
SPAC1002.15c	pmc5,med6	75.6097	4.28888	6.58814	651	29.1376	480.45	0.7675	0.608333	NA
SPCC663.03	pmd1	74.6424	4.21463	1.03072	4089		1489	1.13	0.625891	long
SPBC776.18c	pmh1,mcr1				957		678	0.7375	0.515617	long
SPBC119.08	pmk1,spm1	77.4644	3.93613	3.10176	1269	29.557	2494.85	1.8225	0.428104	short
SPAC1556.07	pmm1				774		11533.5	1.357	0.898203	NA
SPAC1834.06c	pmo25	79.3675	3.45685	3.49177	990		2564	1.1945	0.331534	short
SPBC1685.01	pmp1	70.6571	3.43189	4.10023	837	31.0161	1091.9	1.4945	0.524001	short
SPBC713.11c	pmp3	91.5994	3.2922	21.5176	153	35.546	8709.15	4.1155	0.396678	long
SPCC1183.09c	pmp31	83.2368	4.50845	14.1775	318	33.1914	1877	1.72	0.753288	long
SPBC31E1.02c	pmr1				2700		3728.65	3.368	0.625867	short
SPAC19G12.02c	pms1	72.112	3.88579	1.62926	2385		1291.65	0.5955	0.415129	short
SPBC19C2.02	pmt1	74.845	3.83792	3.86498	993	30.7077	728.6	0.5795	0.357589	NA
SPBC365.06	pmt3,ubl2,smt3	88.556	3.35983	9.49105	354	30.7525	4294.55	1.3575	0.772532	long
SPAC3G9.08	png1	79.4328	3.87296	4.54573	852		624.75	0.687	0.609584	NA
SPBC1709.11c	png2	78.9567	3.7426	4.0769	918		895.6	0.5395	0.442081	NA
SPAC23C11.04c	pnk1				1266		255.7	1.095	0.507093	NA
SPAC17C9.08	pnu1,nuc1	75.8029	4.02159	3.98967	1008	28.2121	1795.05	0.88	0.525609	NA
SPBC1289.04c	pob1	79.577	4.29308	1.64109	2616	28.2388	2030.95	1.202	0.641288	short
SPAC57A10.05c	pof1	75.9128	4.01145	2.20652	1818		1592.5	1.6975	0.807956	short
SPBC1703.06	pof10				1989		791.35	1.054	0.320588	NA
SPAC29E6.01	pof11,SPAC30.05				1521		1550.1	0.6775	0.344062	NA
SPBC56F2.01	pof12	71.5948	3.55325	2.68576	1323		1255.35	0.6415	0.780676	NA
SPBC1271.01c	pof13	71.9796	3.59558	3.01896	1191		498.5	0.4105	0.277191	NA
SPBC25B2.11	pof2				1392		1186.05	1.0665	0.355984	NA
SPCC338.16	pof3				1734		556.4	0.6065	0.28227	NA
SPBC29A3.08	pof4	69.4736	3.15675	5.26126	600	27.4423	404.4	1.097	0.399827	short
SPAC6F6.02c	pof5	61.2247	3.11389	2.9741	1047	27.9509	1389.55	0.8065	0.471311	NA
SPCC18.04	pof6	61.025	3.48388	1.33023	2619	27.3992	1132.8	0.824	0.304359	short
SPCC1827.08c	pof7,SPCC70.11c				1086		739.25	0.9345	0.410815	NA
SPAC17G6.17	pof8				1209		745.3	0.5955	0.548809	NA
SPBC3H7.06c	pof9				1404		310.7	0.7875	0.652283	NA
SPAC3H5.06c	pol1,swi7,polA				4218		1274.65	0.805	0.414585	NA
SPAC2F7.06c	pol4				1521		67.1	0.8325	0.650688	NA
SPBC14C8.14c	pol5	75.2254	4.28235	1.48693	2880	27.9006	1979.1	1.4465	0.808197	NA
SPAC2F7.03c	pom1	81.4329	4.23298	1.29687	3264	28.4829	1294.2	1.5145	0.333709	NA
SPBC1718.01	pop1,ste16,SPBC2G2.18				2328		1053.1	0.789	0.44516	NA
SPAC4D7.03	pop2,sud1				2112		914.65	1.1985	0.326779	NA
SPBC21B10.05c	pop3,wat1	66.9378	3.34638	3.54114	945	35.1528	3584	0.9965	0.457642	NA
SPAC26H5.06	pot1				1668		582.05	0.6075	0.537488	NA
SPAC823.15	ppa1	82.2447	3.7786	4.06301	930	32.8439	3386.3	1.302	0.80357	NA
SPBC16H5.07c	ppa2	76.32	4.27421	4.41095	969	34.2864	3473.5	1.496	0.431486	long
SPBP4H10.04	ppb1	77.5606	4.01474	2.41125	1665	30.8937	2466.95	1.427	0.55256	NA
SPCC1739.12	ppe1,esp1,ppx1	74.9325	4.44428	4.84126	918		3001.15	1.6935	0.627113	NA
SPBC28F2.03	ppi1,cyp2	90.9673	3.75258	7.67398	489	32.9592	10837	3.645	0.630212	NA
SPAC110.01	ppk1,SPAC140.05	79.0297	3.93009	1.27932	3072	20.9408	1850.15	1.8725	0.331581	short
SPAC2C4.14c	ppk11	76.0629	4.03836	4.30071	939		1539.9	0.885	0.491789	NA
SPAC3H1.13	ppk13	69.657	4.00205	3.86672	1035		1710.3	0.459	0.376503	long
SPAC4G8.05	ppk14	78.0324	3.9892	2.34521	1701	29.9889	1690.75	0.991	0.346943	NA
SPAC823.03	ppk15	77.0896	4.27967	2.66646	1605		1823.95	1.113	0.334181	NA
SPAC890.03	ppk16	77.391	3.37991	1.67405	2019		921.75	1.0285	0.321341	NA
SPAPB18E9.02c	ppk18	74.0051	3.47941	0.88064	3951	26.4473	1978.95	0.9695	0.33644	NA
SPBC119.07	ppk19	74.2728	3.91848	0.765179	5121		959.35	0.758	0.269377	long
SPAC12B10.14c	ppk2	76.636	3.7893	1.89654	1998		2023.6	0.938	0.257309	short
SPBC1778.10c	ppk21,SPBC4C3.11	77.9032	3.99327	2.41577	1653		2866.3	1.1035	0.57329	NA
SPBC1861.09	ppk22	65.8189	3.48131	2.20197	1581		2199.35	1.3705	0.582256	short
SPBC18H10.15	ppk23				1197		750.15	0.66	0.608512	long
SPBC21.07c	ppk24				1386		240.9	0.6605	0.393477	short
SPBC32C12.03c	ppk25	74.2885	3.49873	2.75057	1272		1333.85	1.3655	0.453912	NA
SPBC336.14c	ppk26	72.0365	3.88961	2.19752	1770	32.2554	1863.5	0.8865	0.518527	NA
SPBC337.04	ppk27	71.0262	3.59166	2.89184	1242	28.8865	946.2	0.7075	0.360872	NA
SPBC557.04	ppk29	77.4238	4.12243	1.57405	2619		2918.3	0.9995	0.478155	short
SPAC15A10.13	ppk3	72.3121	3.93875	2.05786	1914	25.0329	723.55	0.748	0.641887	NA
SPBC6B1.02	ppk30	69.1051	4.10821	1.43543	2862		1058.5	1.1075	0.306419	short
SPBC725.06c	ppk31				3099			1.5495	0.728272	NA
SPBP23A10.10	ppk32				2250		1309.95	1.453	0.221486	short
SPCC162.10	ppk33	76.8764	4.82433	4.74369	1017	27.9551	148.7	0.7755	0.46229	NA
SPCC1919.01	ppk34,SPCC830.12	77.6544	4.26059	4.00055	1065	32.5498	846.1	0.657	0.758126	NA
SPCC417.06c	ppk35,mug27				1875			0.4075	0.401167	NA
SPCC63.08c	ppk36,atg1	73.3471	3.64858	1.46353	2493		1185.2	0.9335	0.224332	NA
SPCP1E11.02	ppk38				1953		1179.75	0.9395	0.416253	NA
SPAC167.01	ppk4	61.996	3.74281	1.16273	3219		957.25	0.8525	0.338995	NA
SPAC16C9.07	ppk5,SPAC2G11.01	73.6254	3.76473	1.4993	2511		1283.8	0.9165	0.47243	short
SPAC1805.01c	ppk6,SPAPJ736.02c	72.8394	3.56239	1.53023	2328	30.9875	2411.1	1.063	0.411257	short
SPAC22G7.08	ppk8				1542		509.1	0.9085	0.573734	NA
SPAC23H4.02	ppk9	70.7901	3.5053	2.19219	1599	32.1194	2426.05	1.217	0.313617	short
SPBC19F5.05c	ppp1,SPBC25D12.01c	84.4745	4.77851	2.6198	1824	25.0403	3582.85	1.472	0.575742	NA
SPAC21E11.04	ppr1	73.6852	3.46621	5.50193	630	30.1061	3005.55	0.587	0.574537	NA
SPAC2G11.11c	prh1	72.0076	4.1143	1.90477	2160	25.6639	1359.2	1.032	0.739726	short
SPAC821.11	pro1	82.77	5.30484	3.91212	1356	27.7768	3164.25	0.991	0.489203	NA
SPBC6B1.07	prp1,zer1	82.5966	4.48191	1.64716	2721	24.0313	1851.7	0.973	0.562808	NA
SPAC27F1.09c	prp10,sap155	81.6582	4.25559	1.19304	3567	30.7184	2760.25	1.144	0.769038	NA
SPCC10H11.01	prp11	78.9442	4.24951	1.39557	3045		1451.65	0.872	0.334352	NA
SPAPJ698.03c	prp12,sap130				3621		2374.55	2.517	0.463914	NA
SPBC1711.17	prp16,SPBC17G9.01				3522		1135.25	0.8955	0.348911	short
SPBC6B1.10	prp17				1677		1495.05	0.9555	0.27178	NA
SPCC126.14	prp18	77.7972	4.3513	4.21638	1032	22.6329	188.1	0.483	0.507036	NA
SPAC29A4.08c	prp19,cwf8	75.0523	4.1161	2.8058	1467	34.4739	3645.65	1.007	0.327468	short
SPBC146.07	prp2,mis11	80.5611	4.7398	3.05007	1554	32.6031	2665.25	1.018	0.604191	short
SPAC10F6.02c	prp22	78.8838	4.21231	1.20111	3507		1629.75	1.559	0.524524	NA
SPCC63.11	prp28	78.1486	3.91987	1.97077	1989	25.1812	1610.1	0.8755	0.287808	NA
SPAC29E6.02	prp3,SPAC30.06	75.483	4.20332	2.58031	1629		1562.2	0.9485	0.348594	short
SPBC119.13c	prp31				1557	24.485	1275.85	0.673	0.5198	NA
SPBC19C2.08	prp38	74.6689	3.2689	5.16414	633		1089.8	0.905	0.472358	NA
SPBC4B4.09	prp39	76.6047	4.5837	2.49249	1839	28.0935	3364	5.242	0.84975	NA
SPCC777.14	prp4	70.337	3.83495	2.6743	1434	23.9633	757.35	0.722	0.598211	NA
SPAC4D7.13	prp40				2088		3187.6		0.586618	NA
SPBC16H5.10c	prp43	79.023	4.08879	1.85181	2208	31.2216	3862.65	1.786	0.444404	NA
SPCC188.11	prp45,cwf13,snw1,SPCC584.08	76.7592	3.83021	2.28806	1674		1819.3	0.6735	0.719072	NA
SPBP22H7.07	prp5,cwf1	76.7093	4.39156	3.0883	1422	33.0336	2128.05	1.1515	0.289707	long
SPAC8C9.14	prr1	74.6855	3.63928	2.24647	1620	33.6895	4074.9	1.9525	0.491176	NA
SPAC4A8.14	prs1	80.615	5.05573	4.11035	1230	34.5153	3706.1	0.993	0.334149	NA
SPAC29A4.18	prw1				1296		2456.55	0.7845	0.795649	long
SPAC4G8.13c	prz1	74.2742	3.66563	1.79161	2046		1505.25	0.702	0.369907	short
SPAC17H9.20	psc3,SPAC607.01	73.0262	3.93474	1.33971	2937		813.5	0.792	0.363748	short
SPBC725.13c	psf2,dre13	78.3159	3.5272	6.38985	552	25.6828	1081.65	0.93	0.536378	NA
SPBC409.20c	psh3	84.1299	4.05797	6.26229	648	33.503	5781.55	1.383	0.893131	NA
SPCC830.07c	psi1,psi	80.8346	4.55257	3.99348	1140	27.0941	5487.85	1.7205	0.615382	NA
SPCC4G3.08	psk1	75.6193	3.63172	2.77019	1311		1915.95	1.0255	0.729326	short
SPBC29A10.04	psm1,smc1	78.7784	4.55123	1.2294	3702	24.5069	1030.9	1.6935	0.407782	NA
SPAC10F6.09c	psm3,smc3				3585		1248.15	0.8575	0.351309	long
SPAC22A12.01c	pso2,SPAC56F8.17c,snm1				1683		986.4	0.826	0.473247	short
SPAC1006.01	psp3	77.7477	4.01742	2.9627	1356	30.3566	4686.05	1.604	0.364094	short
SPAC110.04c	pss1,ssp1,SPAP14E8.01c	82.9742	6.15054	2.84352	2163	32.919	11342.4	3.547	0.612186	NA
SPBC12C2.10c	pst1,SPBC21D10.01c				4569		1160.4	1.1115	0.390165	NA
SPAC23C11.15	pst2				3228		2211.1	0.9995	0.442009	NA
SPBC1734.16c	pst3	74.5111	3.94914	1.13972	3465		1623.7	0.904	0.665275	long
SPAC1002.13c	psu1	82.1488	4.42954	3.53233	1254	29.5064	9129.5	9.254	0.693512	short
SPCC825.03c	psy1,sso1	80.2291	4.02123	4.70319	855	30.3798	2251.15	3.101	0.749177	short
SPAC1071.01c	pta1,SPAC4H3.15c	82.8746	4.65468	2.31231	2013	30.3923	2014.7	1.0355	0.292572	NA
SPAC167.02	ptb1	78.6534	4.25551	4.54648	936	30.5222	1212.35	0.669	0.750127	NA
SPCC4F11.02	ptc1	77.731	4.37234	4.18806	1044	26.4015	1692.15	1.1095	0.405664	NA
SPCC1223.11	ptc2	72.5813	4.13226	3.71273	1113	27.2196	1217.05	1.8855	0.381038	NA
SPAC2G11.07c	ptc3	83.0033	5.1142	4.10779	1245	33.237	6273.5	1.356	0.399547	NA
SPAC4A8.03c	ptc4	72.0569	3.59081	3.11703	1152	32.0915	1960.9	1.1385	0.420584	short
SPBC609.02	ptn1				1047		428.6	0.46	0.322208	NA
SPBC3D6.05	ptp4	67.0271	3.21044	4.88651	657	34.0951	4687.4	1.385	0.320013	short
SPAC19D5.04	ptr1	80.5737	4.31117	0.445185	9684		4067.05	1.6295	0.594585	NA
SPBC1604.21c	ptr3,uba1,SPBC211.09	79.8178	5.03626	1.65721	3039	31.3756	5647.5	1.4555	0.49446	long
SPAC13F5.02c	ptr6,taf7	80.9778	4.46547	3.7779	1182	30.4938	2040.55	1.04	0.666204	NA
SPAC4A8.13c	pts1	88.0138	4.35863	5.3219	819	34.058	6955.75	1.6855	0.521164	NA
SPAC11G7.02	pub1	73.4139	4.25732	1.84779	2304	30.9685	2951.8	1.346	0.363557	NA
SPAC1805.15c	pub2	71.1849	3.64813	1.80959	2016		528.9	0.6165	0.369854	long
SPBC16E9.11c	pub3	71.5901	3.85206	1.63154	2361		2047.1	1.7955	0.549533	short
SPBC19F5.01c	puc1,SPBP8B7.32c	72.7575	3.21039	2.97259	1080		869.15	1.0055	0.458988	NA
SPCC126.03	pus1,SPCC126.03	78.6771	4.86976	3.03412	1605	24.2802	1862.75	0.5825	0.573991	NA
SPBC887.11	pus2				1356	23.5936	676.25	1.3035	0.792847	NA
SPAC8F11.10c	pvg1,SPACUNK4.18	77.7707	4.24702	3.52158	1206	34.4782	7094.65	3.9815	0.64226	NA
SPAC27E2.07	pvg2				1170		1750.15	0.7	0.668121	short
SPBC1921.06c	pvg3	73.6597	3.691	3.24626	1137	30.6203	1194.35	1.569	0.60323	NA
SPAC22F8.02c	pvg5	65.8442	3.68195	3.29039	1119		1385.7	1.8455	0.362188	short
SPAC4H3.10c	pyk1				1530		12306.5		0.527765	NA
SPAC26F1.10c	pyp1				1653		3273.55	2.3365	0.628775	short
SPAC19D5.01	pyp2				2136		236.8	0.711	0.354007	short
SPAC11E3.09	pyp3	64.3876	3.81978	4.18836	912		975.2	0.616	0.737603	long
SPBC17G9.11c	pyr1	73.0993	4.8972	1.37639	3558		11221.5	2.084	0.737347	long
SPAC57A7.08	pzh1	77.4139	3.94738	2.54999	1548	27.012	3799.7	1.32	0.587286	short
SPBP23A10.15c	qcr1,mas1	79.0159	4.35055	3.16634	1374	34.9101	7938.45	2.104	0.408749	NA
SPBP4H10.08	qcr10	84.5157	3.11151	12.9646	240	34.9449	5998.75	1.4485	0.537781	long
SPCC613.10	qcr2	79.2284	4.43288	3.46048	1281	32.6019	7389.45	1.6735	0.340987	long
SPBC16C6.08c	qcr6	87.55	5.00132	7.75399	645	26.2111	6574.3	1.9545	0.483907	long
SPCC737.02c	qcr7	87.7958	3.95129	9.54417	414	35.2411	7246.65	2.72	0.414863	NA
SPAC1782.07	qcr8	87.5945	2.85431	10.2305	279	33.4215	6177.65	2.486	0.882897	NA
SPCC1682.01	qcr9	86.0774	4.13428	16.0244	258	32.6657	4179.8	1.3485	0.253931	long
SPAC1952.07	rad1				972		1545.95	0.8415	0.275035	NA
SPBC3E7.08c	rad13				3339		449.35	0.6975	0.424913	NA
SPAC1D4.12	rad15,rhp3	75.4337	4.16456	1.79584	2319	30.4592	1111.05	0.5655	0.510564	NA
SPCC970.01	rad16,rad10,rad20,swi9	66.337	3.75365	1.40114	2679	28.272	842.95	0.59	0.603105	NA
SPAC14C4.13	rad17	71.4969	3.55612	1.95284	1821		617.6	0.546	0.286016	NA
SPAC3G6.06c	rad2,fen1	82.4075	4.63334	4.05367	1143		1471.2	0.695	0.629521	NA
SPCC338.17c	rad21	77.7304	4.1596	2.20434	1887		1401.95	0.8535	0.201751	NA
SPAC30D11.10	rad22	67.7895	3.75598	2.66381	1410		370.2	1.014	0.424159	NA
SPAC8E11.02c	rad24	92.3318	5.10355	6.27743	813	33.0517	11635.8	4.1765	0.789379	NA
SPAC17A2.13c	rad25	89.673	5.02168	6.17673	813	34.9792	9379.8	2.3045	0.561229	NA
SPAC9E9.08	rad26	66.5645	3.54212	1.91985	1845		751.5	0.8245	0.680753	short
SPBC216.05	rad3				7161		886.4	2.056	0.308251	NA
SPAC4C5.04	rad31,uba4				924		2012.85	0.816	0.387992	NA
SPAC13C5.07	rad32,mre11	73.5716	3.81185	1.9548	1950	22.9386	583.3	0.539	0.460071	NA
SPAC23C4.18c	rad4,cut5,dre3	69.4003	3.56736	1.83223	1947		668.35	0.958	0.600401	NA
SPAC1556.01c	rad50,SPAP4C9.01c				3873		694.05	1.09	0.595968	long
SPBC1921.02	rad60	73.472	3.7601	3.07952	1221	28.9877	2267.75	0.9055	0.356003	short
SPAC13G6.01c	rad8,SPAC5H10.14c	63.6123	3.74455	1.10069	3402	25.7274	1238.45	0.89	0.542525	short
SPAC664.07c	rad9				1281		384.9	1.08	0.601499	NA
SPBC16A3.05c	rae1	83.9009	4.42899	4.18224	1059	31.619	3148.6	0.821	0.507737	NA
SPCC613.12c	raf1,dos1,cmc1,clr8				1917		530.55	0.6135	0.364586	short
SPCC970.07c	raf2,dos2,cmc2,clr7				1911		1049.3	0.88	0.450355	short
SPBC21.05c	ral2				1836		1287.75	1.12	0.386725	short
SPBC19C2.05	ran1,pat1	79.3935	4.02804	2.8507	1413	28.2146	1214.3	1.008	0.30485	short
SPBC1778.02	rap1				2082		309.7	0.665	0.498508	NA
SPAC17H9.09c	ras1,ste5	85.1285	4.33135	6.56266	660	33.2694	2456.8	0.971	0.404008	NA
SPBC1105.10	rav1				3894		1041.85	0.5205	0.713307	NA
SPBC947.13	rba50	80.7187	4.22292	3.10737	1359		664.2	1.287	0.436722	short
SPAC2C4.11c	rbp28	83.0608	4.29289	5.52496	777	35.7301	3344.8	1.361	0.411294	NA
SPAC23H4.18c	rbx1,pip1	78.3634	3.26959	10.0913	324	32.2595	1541.55	1.2335	0.740255	NA
SPAC29B12.06c	rcd1	79.2901	4.57788	5.3731	852	31.7841	1595.8	1.206	0.690104	short
SPAC22F3.03c	rdh54,tid1	60.8944	3.3405	1.3713	2436		262.5	0.5475	0.479086	NA
SPAC17H9.03c	rdl1	70.419	3.22889	4.65929	693		777.15	1.473	0.467148	NA
SPAC6F12.09	rdp1,rdr1				3648		1181.6	0.843	0.606442	NA
SPAC343.12	rds1	73.7006	4.33205	3.58317	1209	29.9495	2821.85	2.165	0.622036	long
SPBC1198.11c	reb1,SPBC660.01c	77.7305	4.37718	2.88923	1515	30.4914	2159.6	0.99	0.377568	long
SPAC25G10.04c	rec10,rec20				2376		117	0.9225	0.515617	NA
SPCC4E9.01c	rec11,SPCC550.16c				2772		72.3	0.532	0.348818	NA
SPAC17A5.11	rec12,spo11				1038		212.25	1.0955	0.698803	NA
SPBC32F12.02	rec14				909		1483.2		0.370615	NA
SPBC1711.14	rec15				543		40.2	5.2215	0.581513	NA
SPAC1952.15c	rec24,mug6	74.8497	4.22464	4.012	1053			0.48	0.368864	NA
SPAC17A5.18c	rec25,mug19				453		49	1.094	0.830474	NA
SPBC577.05c	rec27,mug41				405		18.3		0.338813	NA
SPBC21B10.12	rec6				549		324.45	0.675	0.657011	NA
SPCC1753.03c	rec7				1020			0.735	0.52242	long
SPBC29A10.14	rec8				1686		36.9	1.196	0.67499	NA
SPBC16E9.17c	rem1				1209		17.3	0.311	0.512651	NA
SPBC2D10.06	rep1,rec16				1419		103.45	0.817	0.488675	NA
SPBC2F12.11c	rep2				660		2563.05	0.727	0.458898	short
SPAC22E12.05c	rer1	78.2506	3.79103	6.83069	555	32.3509	3694.55	1.3195	0.524484	NA
SPBC725.16	res1,sct1	63.3522	3.33143	1.74056	1914		273.7	1.274	0.371034	NA
SPAC22F3.09c	res2,mcs1,pct1	67.9397	3.66885	1.85859	1974		135.85	1.167	0.452011	short
SPCC285.08	ret2	81.7441	4.10005	5.67089	723		5383.85	1.2425	0.743927	long
SPCC576.07	ret3	79.867	3.37563	5.89115	573	33.75	4796.05	1.4875	0.424385	NA
SPBC1347.01c	rev1,SPBC215.16c				2808		106.95	0.533	0.386331	NA
SPAC688.10	rev3				4443		496.6	1.8175	0.280311	NA
SPAC12D12.09	rev7	76.0604	4.5377	7.27195	624		429.85	0.925	0.238571	long
SPBC1347.07	rex2	67.7488	3.94038	7.25669	543	26.6783	1734.35	1.014	0.753288	NA
SPAC1782.08c	rex3	83.6251	4.17084	2.56984	1623		2437.85	1.8765	0.353685	short
SPBC23E6.07c	rfc1	70.8399	4.37327	1.5591	2805		1301.7	1.0865	0.455084	short
SPAC23D3.02	rfc2	83.6657	4.44277	4.34288	1023		1897.4	0.95	0.823532	long
SPAC27E2.10c	rfc3,SPAPJ698.01c	72.7387	3.86869	3.75966	1029	25.0289	1744.95	1.026	0.618427	long
SPAC1687.03c	rfc4	78.2668	4.19773	4.07943	1029	32.9369	3433.2	1.174	0.479292	NA
SPBC83.14c	rfc5	72.923	3.74163	3.47412	1077		2828.55	1.372	0.454671	short
SPBC887.19	rft1				1584		709.7	0.9405	0.312725	NA
SPBC3F6.05	rga1				3453		1722.75	1.3655	0.428379	NA
SPAC26A3.09c	rga2	72.587	3.8555	1.00718	3828		1161.8	1.271	0.332248	short
SPAC29A4.11	rga3				2910		1296.15		0.485911	NA
SPBC28E12.03	rga4	76.2511	4.00328	1.42872	2802	28.4579	2201.45	1.4385	0.303624	short
SPBC17F3.01c	rga5,SPBC557.01				1086		1438.75	1.395	0.323116	NA
SPBC354.13	rga6	72.7075	3.49268	1.58614	2202		1821.5	1.0285	0.368385	short
SPBC23G7.08c	rga7				2088		1791.3	1.4055	0.310953	NA
SPAC13A11.01c	rga8,SPAC2F7.18c	76.3589	4.14253	1.77486	2334	28.9812	2291.1	0.9215	0.451387	NA
SPAC1952.16	rga9				2055		995.15	0.533	0.408408	NA
SPCC645.07	rgf1	75.7851	3.85857	0.963439	4005		3276.2	1.592	0.539573	short
SPAC1006.06	rgf2				3477		1457.9		0.602593	NA
SPCC645.06c	rgf3,lad1	74.9606	3.99549	1.04375	3828		1614.45	1.1935	0.216895	short
SPAC22F3.12c	rgs1	65.4734	3.32197	2.29735	1446	24.302	396.45	0.67	0.252433	NA
SPBC428.16c	rhb1	82.3422	4.43226	7.94311	558	32.9583	3584.9	1.6615	0.822824	NA
SPAC1F7.04	rho1	86.6825	4.0538	6.65648	609	33.5358	7946.35	2.3995	0.427626	NA
SPAC16.01	rho2	73.4002	3.96345	6.57289	603	33.309	1158.85	1.3455	0.317513	NA
SPAC23C4.08	rho3	81.776	4.03663	6.53177	618	32.836	4541.5	1.881	0.457399	NA
SPAC16A10.04	rho4	82.7748	4.48851	7.33416	612	34.848	1618.9	0.7655	0.596927	long
SPAC20H4.11c	rho5				603		333.4	0.6055	0.540117	NA
SPBC649.03	rhp14	69.1001	3.67215	4.22086	870	23.2086	684.35	0.9835	0.490306	NA
SPCC330.01c	rhp16,rad16,SPCC613.13c				2892		761.65	0.9395	0.441953	NA
SPBC1734.06	rhp18	71.7579	3.24319	2.78624	1164		1574.2	0.909	0.529935	short
SPBC2D10.12	rhp23	85.5233	5.1461	4.64869	1107	29.0926	4806	1.451	0.572113	NA
SPCP25A2.02c	rhp26	75.9227	4.1622	1.42444	2922	27.141	652.15	1.165	0.370631	NA
SPAC12B10.12c	rhp41,rhp4a	74.5127	3.52916	1.84098	1917		803.85	0.904	0.308415	short
SPCC4G3.10c	rhp42,rhp4b	67.7735	3.66774	1.77959	2061	26.0641	348.2	0.711	0.424018	NA
SPAC644.14c	rhp51,rad51	78.11	4.46653	4.06788	1098	28.0279	1546.05	2.1465	0.552283	NA
SPAC15A10.03c	rhp54,rad54				2559		782.85	0.834	0.320024	NA
SPAC3C7.03c	rhp55	67.4533	3.71669	3.52962	1053		488.2	0.697	0.419836	short
SPAC20H4.07	rhp57	64.4307	3.20391	3.00837	1065	30.7382	1515.25	1.1715	0.374774	NA
SPAC18B11.07c	rhp6,ubc2	76.2775	3.01502	6.61188	456	34.6191	4801.65	1.5395	0.784079	NA
SPBC1709.12	rid1	76.8514	4.06241	3.67972	1104		1083	0.7395	0.480046	NA
SPAC6F6.17	rif1,tap1,tap11,SPAPJ736.01	76.8108	3.64876	0.868132	4203	25.5901	1984.7	1.232	0.390165	NA
SPCC11E10.08	rik1	67.2792	3.60843	1.15544	3123	27.6913	874.05	0.6385	0.306419	NA
SPAC2F3.04c	rim1	81.7527	4.18461	9.23756	453	35.9259	2664.15	1.039	0.629124	NA
SPBC16H5.06	rip1	88.0229	4.53812	6.60571	687	32.9718	7170.66	1.7455	0.61276	NA
SPAC926.03	rlc1	80.2467	3.60176	6.48965	555		1907.7	1.891	0.509843	NA
SPBC29A10.03c	rlf2,SPBC365.19c	80.5663	4.0168	2.45676	1635	25.4501	1968.35	0.5265	0.282178	short
SPBC1685.11	rlp1				1092		905	0.882	0.383881	NA
SPAC26A3.03c	rmi1				708		306.3	1.0045	0.388541	NA
SPCC16C4.15	rml2	66.8054	3.6243	3.78715	957	25.3331	2026	0.8005	0.388405	short
SPAC890.07c	rmt1,prmt1	79.6048	4.54354	4.45445	1020	31.0729	5018.65	1.393	0.665948	long
SPBC8D2.10c	rmt3,rmt3	83.5285	5.02585	3.07957	1632	28.0682	4576.4	0.8315	0.310567	long
SPAC22E12.07	rna1	81.3511	4.72621	4.07081	1161	25.7713	3138.95	1.1395	0.42207	NA
SPCC757.09c	rnc1	81.1273	4.89422	4.08874	1197	33.7014	5391.55	2.692	0.451998	short
SPAC4F8.13c	rng2	77.6582	3.91711	0.87631	4470	20.4198	1626.95	0.801	0.398395	NA
SPCC613.04c	rng3				2241		515.25	1.5015	0.374939	NA
SPBC336.06c	rnh1	78.352	4.06549	5.11383	795	31.9741	2107.15	0.673	0.672489	NA
SPAC3G6.04	rnp24				1110		728.9	0.887	0.297744	NA
SPCC1450.05c	rox3,med19	76.7412	3.30943	7.93629	417		896.5	1.233	0.314355	NA
SPCC1259.03	rpa12	79.2968	3.312	9.2	360	32.7143	2751.7	0.684	0.436463	NA
SPBP23A10.07	rpa2	75.2432	4.20277	1.14082	3684		4564.6	1.9805	0.25203	NA
SPBC11G11.05	rpa34	86.7427	4.55835	6.02956	756	25.2771	3009.55	1.521	0.517409	short
SPBC3B9.07c	rpa43,rpa21	64.2772	3.03259	5.80955	522	33.256	4376.65	0.9315	0.650801	short
SPAC2F3.03c	rpa49,rpa51	83.6388	4.22809	3.30837	1278	27.952	3365.65	3.1385	0.436851	NA
SPBC28F2.12	rpb1				5259		4375.2	2.426	0.317707	NA
SPAC1B3.12c	rpb10	66.2913	2.69301	12.4676	216	35.8702	4631.6	1.6085	0.526002	NA
SPAC3A12.07	rpb11	70.1796	2.68208	7.2099	372	33.3263	2649.95	0.9325	0.503666	short
SPAC23G3.01	rpb2,SPAC521.06	72.3238	4.48992	1.23587	3633	30.2304	4893.7	1.453	0.759413	NA
SPCC1442.10c	rpb3	79.8733	4.05844	4.53964	894	29.4047	2453.35	0.853	0.554199	long
SPBC337.14	rpb4	79.7137	3.87385	9.49472	408	25.6535	2876.95	1.7475	0.615774	NA
SPAC23C4.15	rpb5	82.9236	4.39123	6.93718	633	33.1426	4693.65	1.3965	0.719733	short
SPCC1020.04c	rpb6,rpo15	82.864	3.3344	7.77249	429	31.6435	5237.75	1.0945	0.866387	short
SPACUNK4.06c	rpb7,SPAPYUK71.02	79.8716	3.44636	6.64038	519	32.5589	4904.75	1.6905	0.583993	short
SPBC14C8.12	rpb8	83.9187	4.25922	11.2678	378	33.8448	2429.95	1.3085	0.715268	long
SPAPYUG7.04c	rpb9	76.7853	3.94883	11.5463	342		1260.75	1.144	0.641085	NA
SPBC651.08c	rpc1	71.8469	4.18472	0.992111	4218		2133.3	1.1165	0.63895	NA
SPBC19C2.03	rpc10,rpb12	86.5061	3.36346	17.518	192	32.2578	1471.1	1.992	0.735167	long
SPAC22A12.05	rpc11	67.7436	2.7378	8.29636	330	35.8467	2692.15	1.085	0.532584	NA
SPAPB1E7.10	rpc17	73.9327	3.34949	0.902583	3711	26.3827	610.65	1.3805	0.636801	NA
SPAC1687.01	rpc19,rpa17,SPAPYUL23.01	79.7122	3.5306	9.34022	378	34.7046	4722.85	1.055	0.563017	NA
SPAC4G9.08c	rpc2	79.5179	4.38664	1.25404	3498	24.2397	1771.4	1.3955	0.287671	NA
SPBC2G5.07c	rpc25	71.3678	3.57709	5.84492	612	34.1769	1899.9	1.029	0.327065	NA
SPBC839.12	rpc31	79.2214	3.65357	5.77184	633		1471.75	1.201	0.688027	short
SPCC290.02	rpc34	62.2406	3.07206	3.3908	906		2096.45	0.8515	0.730758	short
SPCC330.13	rpc37	81.0486	4.3143	5.91811	729	28.6359	2134.45	1.5095	0.511235	NA
SPBC1289.07c	rpc40,rpa42	79.364	3.62136	3.45879	1047	30.9818	6129.7	1.2935	0.852869	long
SPCC18.07	rpc53	82.4369	4.42299	4.45417	993	24.7661	1943.15	0.9105	0.480346	NA
SPBC18E5.04	rpl1001,rpl10-1	91.1858	4.11311	6.17584	666	33.5256	12460.3	4.205	0.832196	NA
SPAP7G5.05	rpl1002,rpl10-2	91.6678	3.98643	5.98563	666	33.6632	9223.75	4.2335	0.839877	long
SPCC1183.08c	rpl101,rpl1-1,rpl10a-1	88.1601	3.69415	5.67458	651	32.2775	13847.5	4.204	0.641809	NA
SPBC30D10.18c	rpl102,rpl1-2,rpl10a-2	88.1563	3.9669	6.09354	651	32.4884	8621.65	4.0855	0.571784	NA
SPAC26A3.07c	rpl1101,rpl11-1,rpl11	82.4622	3.06549	5.83904	525	33.19	12312.5	2.852	0.800054	NA
SPBC17G9.10	rpl1102,rpl11-2	81.009	2.92859	5.57828	525	32.9507	11337.3	3.6675	0.766309	NA
SPCC16C4.13c	rpl1201,rpl12-1,rpl12.1	84.7682	3.11121	6.2474	498	34.4526	11985.3	4.6355	0.768094	NA
SPCC31H12.04c	rpl1202,rpl12-2	85.1688	3.23043	6.48681	498	33.9018		5	0.543767	NA
SPAC664.05	rpl13	87.1251	3.83645	6.11874	627	32.63	11668.6	6.2795	0.769303	long
SPAC1805.13	rpl14	90.1501	4.86464	12.0115	405	32.5945	9657.05	5.3375	0.724726	long
SPCC576.11	rpl15	87.5676	3.96179	6.53761	606	33.0907	11784.4	4.7525	0.902151	long
SPAC1783.08c	rpl1502,rpl15-2	89.6913	4.18091	6.89919	606	33.1179	11271.2	3.4625	0.703121	NA
SPBC839.13c	rpl1601	85.8737	3.39205	5.71052	594	32.9695	12678.2	3.953	0.724682	NA
SPAC23A1.11	rpl1602,rpl16-2	80.7899	3.10448	5.22639	594	32.5719	13087.9	3.4035	0.677167	NA
SPBC2G2.05	rpl1603,rpl16c	85.9575	3.62428	6.10148	594	32.428	3865.7	1.7945	0.45611	NA
SPBC2F12.04	rpl1701,rpl17,rpl17-1	90.7567	3.51043	6.22417	564	33.2185	9130.15	3.8065	0.460735	long
SPCC364.03	rpl1702,rpl17-2,rpl17	88.6138	3.43547	6.09125	564	32.5152	9718.4	4.731	0.615252	NA
SPBC11C11.07	rpl1801,rpl18-1,rpl18	80.4671	3.07879	5.45885	564	33.8405	13338.5	5.283	0.845405	NA
SPAPB17E12.13	rpl1802,rpl18-2	81.3665	3.23271	5.73176	564	33.526	12289.1	5.659	0.709151	NA
SPBC56F2.02	rpl1901,rpl19-1	88.1761	3.50601	6.02407	582	34.077	11285.1	4.2355	0.655008	NA
SPCC1682.14	rpl1902,rpl19-2	86.8392	3.40185	5.8451	582	34.2987	11786.4	3.9495	0.783405	NA
SPAC3A12.10	rpl2001,rpl20-1,rpl20,yl17b,rpl18a-2	85.952	3.13875	5.91101	531	32.6193	10702.3	4.0475	0.931774	NA
SPAC26A3.04	rpl2002,rpl20,rpl20-2	85.7355	3.13663	5.90702	531	32.8031	11323.5	4.1175	0.574296	NA
SPBC365.03c	rpl2101,rpl21,rpl21-1	77.3665	2.89219	5.98798	483	33.1356	12407	3.9015	0.772074	NA
SPAC959.08	rpl2102,rpl21-2,rpl21	75.0534	2.84271	5.88553	483	33.6384	10017.9	4.6035	0.582216	NA
SPAC11E3.15	rpl22,SPAP8A3.01	76.5718	3.38959	9.5751	354	31.8672	13377.4	9.8945	0.633052	NA
SPAC3G9.03	rpl2301,rpl23-1	79.1927	2.88817	6.8766	420	34.0295	13248	3.9185	0.754218	NA
SPCC1322.11	rpl2302,rpl23-2	84.1248	3.2408	7.7162	420	33.1002	10633.4	5.0725	0.851088	NA
SPAC6G9.09c	rpl24	85.8949	3.19199	7.09331	450	33.243	9375	5.0865	0.508927	NA
SPCC330.14c	rpl2402,rpl24-2	84.7961	2.99953	6.66563	450	33.4596	12006.2	2.909	0.500541	NA
SPAC22E12.13c	rpl2403,rpl24-3	74.0293	3.64725	6.29923	579	32.5209	2806.4	1.535	0.34854	short
SPBC106.18	rpl2501,rpl25a	78.5872	3.13858	7.36755	426	32.7722	12335.2	5.568	0.443808	NA
SPBC4F6.04	rpl2502,rpl25b,rpl23a-2				426		10614.9		0.554918	NA
SPBC29B5.03c	rpl26	81.2687	2.70549	7.10101	381	33.7801	11534	4.4515	0.625556	NA
SPBC685.07c	rpl2701,rpl27-1	83.2894	2.83639	6.90119	411	33.2149	13507.6	5.479	0.661562	NA
SPCC74.05	rpl2702,rpl27-2	84.2213	3.06693	7.46211	411	33.844	10154.5	4.978	0.70003	NA
SPBC776.11	rpl2801,rpl28-1	91.5426	3.32934	7.44818	447	31.6146	12963	3.682	0.61607	long
SPCC5E4.07	rpl2802,rpl28-2	83.8154	3.07067	6.86951	447	28.6393	13104.6	4.3785	0.830276	NA
SPBC776.01	rpl29	65.426	2.62529	14.1145	186	33.1985	11559.4	6.024	0.799719	NA
SPAC9G1.03c	rpl3001,rpl30-1,rpl30	81.8341	2.90326	8.79775	330	33.9099	11010.9	7.236	0.815299	long
SPAC1250.05	rpl3002,rpl30-2,rpl30	82.896	3.90726	11.0375	354	34.144	8264.5	3.3675	0.688027	NA
SPAC17A5.03	rpl301,rpl3-1,rpl3	85.46	4.6758	4.00668	1167	33.0098	13099.8	5.9975	0.379719	long
SPAPB8E5.06c	rpl302,rpl3-2,rpl3-b	86.214	4.72066	4.04512	1167	32.7242		5.8585	0.659254	long
SPAC890.08	rpl31	85.8106	2.83291	8.28336	342	34.166	13657.5	3.8805	0.560153	NA
SPBC16C6.11	rpl3201,rpl32-1	79.0743	2.6278	6.84324	384	32.6097	11076.9	3.3625	0.783422	NA
SPAC3H5.10	rpl3202,rpl32-2,rpl32	74.8675	2.70252	7.03782	384	32.8954	10934.4	3.882	0.711325	NA
SPAC23A1.08c	rpl3401,rpl34,rpl34-1	90.2873	3.28775	9.69837	339	32.4902	12705.1	3.3555	0.91642	NA
SPCC1322.15	rpl3402,rpl34,rpl34-2	89.6663	3.26808	9.72643	336	33.0466	8542.5	2.2875	0.981299	NA
SPCC613.05c	rpl35	83.0703	2.95175	7.99931	369	34.6943	12881.6	5.75	0.604316	NA
SPCP31B10.08c	rpl35a,rpl33	85.7358	2.89622	8.85695	327	32.9335	12713.1	4.417	0.713761	long
SPCC970.05	rpl3601,rpl36-1	73.824	2.30023	7.66745	300	32.083	11903.1	3.994	0.825047	NA
SPBC405.07	rpl3602,rpl36-2,rpl36	73.117	2.33105	7.77015	300	31.2528	9464.1	3.506	0.748102	NA
SPAC15E1.03	rpl36a	90.2504	2.98651	9.30378	321	34.8143	12794.4	6.2235	0.691572	NA
SPBC1921.01c	rpl3701,rpl37-1,rpl37	84.4597	2.78234	8.50869	327	32.7196	12521.1	3.012	0.835887	long
SPCC1223.05c	rpl3702,rpl37-2,rpl37	77.1473	2.49843	9.05228	276	32.8329	9613.4	3.4485	0.622101	long
SPAPB17E12.05	rpl3703,rpl37				270		10324.5	3.375	0.795945	NA
SPBC577.02	rpl3801,rpl38-1	76.5565	2.54025	11.29	225	31.8489	11020.5	2.7065	0.827362	NA
SPAC30D11.12	rpl3802,rpl38-2,rps38	80.5655	2.30657	10.2514	225	32.8968	12640.2	4.113	0.746833	NA
SPCC663.04	rpl39	62.4264	2.1515	13.7917	156	33.5296	11755.7	4.309	0.840634	NA
SPBC1711.06	rpl401,rpl4-1,rpl4	88.6554	4.74661	4.34671	1092	32.9077	11003.6	3.569	0.593038	NA
SPBP8B7.03c	rpl402,rpl4-2,rpl4	89.1765	5.06021	4.63389	1092	33.1713	13111.2	4.432	0.402618	NA
SPAC3G6.13c	rpl4101,rpl41-1	68.3874	1.96475	25.1891	78	31.1444	12604.8	3.855	0.72547	NA
SPAC3F10.18c	rpl4102,rpl41-2,rpl41,SPAC8F11.01c	77.9161	1.75216	22.4636	78	30.1056	14654.5	4.079	0.674318	NA
SPBC800.04c	rpl4301,rpl43-1,rpl43,rpl37a-1	80.1726	2.35359	8.25821	285	33.6053	9226.1	7.09	0.672734	NA
SPBC83.02c	rpl4302,rpl43-2,rpl43,rpl37a-2	64.6278	2.31841	8.13476	285	33.6501	10672.7	6.5775	0.647642	NA
SPAC1687.06c	rpl44,rpl28	68.3648	2.89335	7.14408	405	30.6073	13576.7	4.962	0.743949	NA
SPAC3H5.12c	rpl501,rpl5-1,rpl5	84.0611	3.70341	4.18464	885	33.5024	13416	4.772	0.668475	NA
SPBC11C11.09c	rpl502,rpl5-2,rpl5b	82.9064	3.75768	4.24596	885	33.6539	10421.1	3.9785	0.506036	NA
SPCC622.18	rpl6	87.7659	3.91116	6.65164	588	33.5259	12562.1	4.6395	0.749539	NA
SPBC18H10.12c	rpl701	83.6706	3.07429	4.06651	756	33.8239	11516.8	4.0705	0.730758	NA
SPAC3H5.07	rpl702,rpl7-2,rpl7,rpl7b	79.4084	3.18212	4.22592	753	33.6822	12406.8	4.4535	0.666204	NA
SPAC664.06	rpl703,rpl7	66.9839	3.42982	4.57309	750	31.7169	8095.2	4.8925	0.61803	short
SPBC29A3.04	rpl8	84.104	3.38525	4.34006	780	33.5355	12600.3	5.0265	0.746833	NA
SPAC1F7.13c	rpl801,rpl8-1,rpl18,rpk5a,rpl2-1,SPAC21E11.02c	85.068	3.66794	4.81357	762	34.0958	12852.4	5.397	0.618602	long
SPBC2F12.07c	rpl802,rpl8-2,rpk37,rpk5b	85.4376	3.83565	5.03367	762	33.6946	9810.45	4.751	0.69427	NA
SPBC839.04	rpl803,rpl8-3,rpk5-b,rpkD4	85.8465	3.78603	4.96855	762	33.929	8515.3	4.128	0.647361	NA
SPAC4G9.16c	rpl901,rpl9-1	77.7257	3.26406	5.69645	573	33.0876	11801	5.172	0.503376	NA
SPCC613.06	rpl902,rpl9-2	82.6795	3.55293	6.23322	570	32.3481	12991.1	4.1305	0.57958	NA
SPAC637.10c	rpn10,pus1	84.7751	4.75109	6.49056	732	31.8038	4764.7	1.2325	0.701919	NA
SPAC31G5.13	rpn11,pad1,sks1,bfr2,mts5	83.4391	4.7115	5.08252	927	33.3907	4247	1.6725	0.51318	NA
SPBC16G5.01	rpn12,mts3,SPBC342.07	86.7168	4.54216	5.58692	813	33.6537	5625.3	0.992	0.652844	long
SPBC17D11.07c	rpn2	83.0643	4.61948	1.59402	2898	32.2775	5687.5	1.6285	0.64446	long
SPBC119.01	rpn3,SPBPJ4664.07	79.5478	4.43481	2.96842	1494	32.034	5004.35	1.0285	0.656575	NA
SPAC1420.03	rpn501,rpn5-a,rpn5	85.9859	4.56494	3.42713	1332	29.2193	9879.35	1.992	0.625534	long
SPAPB8E5.02c	rpn502,rpn5,rpn5-b	83.8217	4.36787	3.27918	1332	30.2546		2.4595	0.625534	NA
SPAC23G3.11	rpn6	82.7653	4.29388	3.39169	1266	29.8803	7174	1.387	0.671009	NA
SPBC582.07c	rpn7	84.4851	4.77372	3.88108	1230	31.4382	5781.1	1.009	0.376562	long
SPCC1682.10	rpn8				975		4892		0.528157	NA
SPAC607.05	rpn9	83.9146	4.93512	4.30639	1146	33.1048	6003.05	1.4295	0.631273	NA
SPAC26H5.12	rpo41	71.7213	4.04165	1.2018	3363		1791.65	0.7815	0.277878	short
SPCC18.14c	rpp0	85.4986	5.32789	5.67401	939	34.6224	13207.9	4.988	0.774151	long
SPAC644.15	rpp101,rpp1-1	86.2992	2.76203	8.36979	330	31.5701	9577.8	3.9295	0.846282	NA
SPBC3B9.13c	rpp102,rpp1-2	80.1709	2.66097	7.9909	333	32.408	11017.5	4.886	0.886346	NA
SPCP1E11.09c	rpp103,rpp1-3	88.6314	3.04744	9.23465	330	32.0091	9188.75	3.752	0.598623	NA
SPBP8B7.06	rpp201,rpp2,rpp2-1	88.1995	3.15117	9.46297	333	30.9665	12726.8	4.4495	0.622023	NA
SPBC23G7.15c	rpp202,rpp2-2				333		12527.7		0.547071	NA
SPAC1071.08	rpp203,rpp2-3,rla6	89.43	3.17251	9.52704	333	30.2747	11087.5	3.4055	0.533586	NA
SPBC685.06	rps001,rps0-1,rpsa-1,rps0	86.4807	3.43944	3.9129	879	32.9224	10928.4	5.7845	0.608078	NA
SPAPJ698.02c	rps002,rpsa-2,rps0-2,rps0	81.4765	3.53477	4.09116	864	32.813	10359.8	4.9325	0.911888	NA
SPAC31G5.17c	rps1001,rps10-1	72.4291	2.89096	6.64589	435	31.6226	9910.1	3.6475	0.54022	NA
SPBP22H7.08	rps1002,rps10-2,rps10B	69.3718	2.88046	6.48753	444	31.0799	12067.7	4.1975	0.762714	NA
SPAC13G6.02c	rps101,rps1-1,rps3a-1	80.6242	3.08546	4.06516	759	33.1743	9621.75	5.6675	0.652698	NA
SPAC22H12.04c	rps102,rps1-2,rps3a-2	71.088	3.02111	3.98038	759	33.1336	11407.5	5.857	0.825164	NA
SPAC31G5.03	rps1101,rps11-1	80.3364	2.84344	6.19486	459	32.1101	11826.8	2.789	0.698912	NA
SPAC144.11	rps1102,rps11-2,rps11	80.7334	2.77096	6.03695	459	32.0553	11439.8	4.403	0.982481	NA
SPCC962.04	rps1201,rps12-1,rps12	77.8081	3.10055	7.07887	438	31.3587	11985	3.4645	0.645184	NA
SPBC1685.02c	rps1202,rps12-2	62.0278	2.94967	6.59882	447	32.1221	10843.5	3.801	0.769416	NA
SPAC6F6.07c	rps13	75.643	3.47981	7.63116	456	32.2931	13200.5	5.44	0.902151	long
SPAC3H5.05c	rps1401,rps14-1,rps14	77.5542	3.26798	7.78092	420	32.9831	7552.25	2.835	0.931774	NA
SPBC18H10.13	rps1402,rps14-2	78.3379	3.13189	7.45687	420	32.6217	11717.1	5.467	0.775706	NA
SPCC1393.03	rps1501,rps15-1	73.351	3.08255	6.67219	462	33.3328	10312.1	4.0105	0.545999	NA
SPAC1071.07c	rps1502,rps15-2,rps15	67.6924	3.076	6.61506	465	33.5853	10289.1	3.1105	0.766309	NA
SPBC18H10.14	rps1601,rps16-1	78.7065	2.9815	7.04847	423	32.6297	10347.5	4.289	0.562879	NA
SPAC664.04c	rps1602,rps16-2,rps16	78.7749	2.86771	6.77945	423	32.8378	12250.2	4.088	0.495585	NA
SPBC839.05c	rps1701,rps17-1	82.0268	2.97732	7.51849	396	32.4553	13004	4.11	0.829595	NA
SPCC24B10.09	rps1702,rps17-2,rps17	52.0195	3.13844	7.86577	399	29.6869	10758	4.2165	0.601358	NA
SPBC16D10.11c	rps1801,rps18-1	81.098	3.07092	6.69046	459	33.2943	9235.9	2.8965	0.57139	NA
SPCC1259.01c	rps1802,rps18-2,SPCC825.06c	80.7416	3.04862	6.64188	459	32.9959	9882.1	4.423	0.795613	NA
SPBC21C3.13	rps1901,rps19-1	81.614	2.97648	6.84248	435	32.1376	12114.9	5.045	0.777621	NA
SPBC649.02	rps1902,rps19-2,rps19	82.4137	3.18499	7.37267	432	31.0156	11527.5	3.384	0.586049	long
SPCC576.08c	rps2	82.7849	4.59422	6.02916	762	29.2889	12508.2	7.126	0.621748	NA
SPCC576.09	rps20	87.38	3.21668	9.0103	357	32.8066	13339.9	4.9875	0.766829	NA
SPBC18E5.06	rps21	55.0895	2.45391	9.2951	264	32.8933	11857.2	4.465	0.663028	NA
SPAC22A12.04c	rps2201,rps22-1,rps15a-1	88.3298	3.22877	8.21571	393	31.2561	9699.2	4.2035	0.605422	NA
SPAC5D6.01	rps2202,rps22-2,rps15a-2	82.0962	3.51106	8.93399	393	32.2588	7474.55	5.684	0.855952	long
SPAC23C11.02c	rps23	82.0951	3.11888	7.21963	432	32.6079	12415.8	3.7945	0.807276	NA
SPBP4H10.13	rps2302,rps23-2	79.5686	3.06729	7.10021	432	32.0217	11581.8	3.9205	0.737603	NA
SPAC17G6.06	rps2401,rps24-1,rps24				405	33.3489	11602.4		0.641407	NA
SPBC17G9.07	rps2402,rps24-2	86.9734	3.35756	8.29028	405		11207.2	4.868	0.598296	NA
SPBC3D6.15	rps2501,rps25-1	70.085	2.29086	8.58001	267	32.766	12525.9	3.982	0.760258	NA
SPAC694.05c	rps2502,rps25-2,rps25	62.5992	2.30302	8.5297	270	33.6076	14140.6	4.5535	0.797554	long
SPAC806.03c	rps2601,rps26-1,rps26	78.6789	2.95677	8.14538	363	30.8837	11950.1	3.94	0.55041	long
SPAC1805.11c	rps2602,rps26-2	51.3723	2.91364	8.09344	360	31.8478	11301.7	4.8375	0.730758	NA
SPBC1685.10	rps27	76.8294	2.53096	10.0435	252	33.5675	12718.8	7.928	0.70003	long
SPAC25G10.06	rps2801,rps28-1	80.6199	2.32915	11.252	207	33.1495	10591	5.0135	0.462005	NA
SPCC285.15c	rps2802,rps28-2,rps28	60.3957	2.16777	10.4723	207	33.6746	9435.65	4.6205	0.774384	NA
SPBC1685.09	rps29	67.64	2.23983	13.0984	171	34.4849	10810.9	5.8295	0.799719	long
SPBC16G5.14c	rps3	78.0524	3.19925	4.26567	750	32.235	14078.2	6.2215	0.555855	NA
SPAC19B12.04	rps3001,rps30-1	80.1302	2.42573	13.0415	186	33.1553	9113.92	3.8125	0.558532	NA
SPBC19G7.03c	rps3002,rps30-2,rps30	74.6291	2.15779	11.601	186		11643.6	4.672	0.807735	NA
SPBC19F8.08	rps401,rps4-1,rps4,SPBC25H2.17c	76.8671	3.06023	3.87861	789	32.3222	10795.7	4.9195	0.801518	NA
SPBC21B10.10	rps402,rps4-2				789		9804.15		0.716455	NA
SPAC959.07	rps403,rps4-3,rps4	79.5791	3.25557	4.12619	789	32.9574	9450.1	4.442	0.579926	NA
SPAC8C9.08	rps5	74.1188	3.0348	4.95882	612	33.4611	10573	5.3585	0.756903	NA
SPAC328.10c	rps502,rps5-2	73.8666	2.95956	4.83588	612	33.191	5290.4	4.7625	0.662794	NA
SPAC13G6.07c	rps601,rps6-1	71.4559	3.21726	4.46841	720	33.5167	9240.75	3.978	0.551439	NA
SPAPB1E7.12	rps602,rps6-2,rps6	76.5038	3.17335	1.29631	2448	33.5204	11622.2	4.007	0.510915	NA
SPAC18G6.14c	rps7	77.0307	2.98548	5.07735	588	33.7269	12090.6	5.7975	0.589456	short
SPAC2C4.16c	rps801,rps8-1	83.0667	3.77565	6.26145	603	33.4009	10838.8	3.9265	0.755566	NA
SPAC521.05	rps802,rps8-2	85.793	3.86098	6.40296	603	33.3596	12570.2	3.6175	0.638142	NA
SPAC24H6.07	rps901,rps9-1,rps9a	78.5052	2.95102	5.12331	576	33.0711	9497.35	4.6785	0.66675	NA
SPBC29A3.12	rps902,rps9-2,rps9b	80.8999	3.10835	5.36848	579	33.0749	11446.6	3.819	0.720247	NA
SPBC16C6.07c	rpt1	85.3318	4.18753	3.1796	1317	30.5749	6750.2	1.711	0.582338	long
SPBC4.07c	rpt2,mts2	83.6064	4.92146	3.65364	1347	30.5778	6023.9	1.7195	0.743927	NA
SPCC576.10c	rpt3	84.5166	4.32225	3.69423	1170	31.3818	4873.7	1.984	0.63662	NA
SPCC1682.16	rpt4	84.2806	4.78355	4.09902	1167	32.7244	7059.15	1.2335	0.612533	NA
SPAC3A11.12c	rpt5,pam2,tbp1	83.7608	4.44269	3.37334	1317	25.274	3467.2	1.7765	0.428538	long
SPBC23G7.12c	rpt6,let1	85.3459	4.60335	3.79815	1212	32.2502	7332.25	4.1255	0.572218	long
SPAC2G11.12	rqh1,hus2,rad12,rec9	69.216	3.78363	0.948992	3987		1147.35	2.559	0.434742	short
SPCC338.11c	rrg1,uvi22	80.7415	4.08359	4.47762	912	29.5865	1979.05	1.562	0.737641	NA
SPAC22E12.08	rrn10	76.4267	4.06097	13.8128	294	31.3669	795.7	1.0565	0.403561	NA
SPBC725.17c	rrn11	67.1895	3.0212	5.01028	603		1256.25	1.8555	0.462239	long
SPAC18G6.11c	rrn3	66.2915	3.6872	2.04844	1800	32.7127	2335.75	1.7575	0.624227	short
SPAC29A4.10	rrn5	74.0367	3.70319	2.21615	1671		665.15	0.7885	0.62776	NA
SPBC336.09c	rrn7	72.318	3.43211	2.12646	1614	26.2567	1206.4	0.725	0.564557	NA
SPAC22F8.09	rrp16,nop53	86.7102	4.64813	3.68899	1260	22.4274	2402.45	1.0955	0.698401	long
SPBC115.01c	rrp46				681		1233.55	1.097	0.346438	NA
SPAC1F3.01	rrp6,SPAC3H8.11	79.5695	4.04355	1.73246	2334	22.3419	820.95	0.744	0.606625	NA
SPAC56F8.09	rrp8	77.8766	3.37343	3.52501	957	27.448	1546	1.108	0.38398	NA
SPBC4B4.03	rsc1	69.6943	3.98807	1.65343	2412		1663	0.8745	0.34783	NA
SPAC19G12.07c	rsd1	66.325	4.15339	2.28837	1815		824.6	0.9085	0.43842	long
SPCC1753.05	rsm1				891		1590.4	0.688	0.488251	NA
SPBC211.01	rsm10	75.2351	4.13961	6.13276	675	26.5788	1011.6	0.9255	0.278372	long
SPCC18B5.04	rsm18	76.229	3.38494	6.75636	501	31.6496	2879.35	1.1195	0.650578	NA
SPAC1751.02c	rsm19	75.4773	3.11133	9.51477	327	32.6131	1590.3	1.38	0.432374	NA
SPBC29A3.15c	rsm23	75.0348	3.72208	2.60103	1431	28.3781	4546.85	1.099	0.737238	NA
SPAC2F7.15	rsm24	81.0129	3.71424	4.78023	777		2823.9	0.8485	0.746375	long
SPBC16A3.04	rsm25	84.1135	4.17574	6.29825	663	34.7747	772.05	0.877	0.30759	NA
SPBC30D10.12c	rsm27	79.9812	3.11663	11.0519	282		946.75	1.095	0.67897	NA
SPBC11B10.05c	rsp1				1485		468.5	0.738	0.32463	NA
SPAC6F12.02	rst2	73.6415	4.27016	2.50596	1704		2314.4	2.129	0.43489	short
SPBP4H10.09	rsv1				1287			0.41	0.593186	NA
SPAC22F8.07c	rtf1	62.4673	3.09102	2.07312	1491		1492.35	0.5325	0.370978	NA
SPBC119.14	rti1				1116		59.6	0.7505	0.7206	NA
SPBC32F12.09	rum1	76.4065	3.6911	5.32626	693	33.4477	923.55	1.387	0.460999	short
SPAC4C5.02c	ryh1,hos1	78.561	4.68566	7.73212	606	30.4489	808.7	1.457	0.641085	long
SPBC12D12.01	sad1,SPBC16H5.01c				1545		474.6	1.3665	0.452508	NA
SPAC3G9.14	sak1	68.9123	3.68791	1.60274	2301		1237.9	2.892	0.334331	short
SPCC1840.03	sal3,pse1	75.8097	4.47948	1.36237	3288	29.6649	6860.35	1.3915	0.510369	NA
SPBC14F5.05c	sam1	89.0228	5.39947	4.69928	1149	36.3728	10914.3	5.2475	0.538488	long
SPAC17C9.06	sam50				1428	29.1029	1373.5	0.7095	0.504407	NA
SPCC1672.02c	sap1	89.1835	4.8423	6.32981	765	32.0837	3397.3	3.2765	0.303142	short
SPAC22A12.09c	sap114	77.3414	4.34045	3.0017	1446	31.1186	1467.2	1.639	0.356987	long
SPAC22F8.10c	sap145	84.2829	4.3996	2.4361	1806	25.3638	1148.75	1.0805	0.261997	NA
SPAC31G5.01	sap49,SPAPB1A11.05	80.5027	3.83861	3.80814	1008	30.7443	2016.8	0.973	0.390231	NA
SPBC36.09	sap61	72.8621	3.97139	2.68519	1479	24.3696	919.15	0.97	0.467851	NA
SPBC21C3.05	sap62	74.5342	4.06841	6.22081	654		1169.95	0.8815	0.774765	long
SPBC31F10.06c	sar1				573		5901.1		0.418966	NA
SPBC23E6.08	sat1	81.5002	4.41417	2.6704	1653		426.8	1.0065	0.556229	NA
SPBC2G2.03c	sbh1	83.3443	2.75004	8.89982	309	31.2188	10315.4	2.576	0.602108	NA
SPBC1773.07c	sbp1,yrb1	89.2266	4.3206	6.66759	648	25.8667	8855.2	1.6385	0.662706	NA
SPAC16E8.09	scd1,ral1	71.0376	3.70109	1.41317	2619		2273.05	1.1355	0.377674	short
SPAC22H10.07	scd2,ral3				1611		1049.3	1.4295	0.352876	NA
SPBC18H10.04c	sce3,tif48	81.6361	5.01371	4.29624	1167	31.9227	7201.9	4.339	0.585847	NA
SPAC1B9.02c	sck1	72.4348	3.79738	1.81606	2091		2899.15	0.8455	0.528921	short
SPAC22E12.14c	sck2				1941		918.5	0.932	0.519177	short
SPAC688.13	scn1				1008		520.4	0.5675	0.535688	long
SPBC119.06	sco1	75.2709	4.05242	5.1167	792	27.7445	2262.9	1.068	0.45453	long
SPBC3B9.15c	scp1	65.1206	3.81406	1.1696	3261	26.7547	1966.2	1.1015	0.356854	NA
SPBC1D7.02c	scr1				1698		2099.85	1.821	0.416022	NA
SPCC16C4.07	scw1	76.2731	4.26623	2.53039	1686	28.2002	2200.15	2.429	0.692943	short
SPBC106.14c	sda1	81.6538	4.41582	2.04436	2160	25.0804	1161.05	1.137	0.499391	short
SPCC18.11c	sdc1	80.0321	3.40347	10.3135	330	30.2857	1331.85	1.667	0.441223	NA
SPAC1556.02c	sdh1	77.8531	4.31444	2.2401	1926	32.4114	9963.95	1.7555	0.392275	NA
SPAC140.01	sdh2	82.441	4.39627	5.79218	759	30.1753	7897.2	2.65	0.478251	long
SPCC330.12c	sdh3	87.219	4.27718	7.87694	543	34.1576	7129.55	2.2375	0.418444	NA
SPCC31H12.05c	sds21	76.0174	4.08603	4.21675	969		3091.8	1.5985	0.524811	short
SPAC4A8.12c	sds22	78.3426	3.94969	3.95365	999	30.1279	2978.75	0.626	0.559366	NA
SPBC646.13	sds23,psp1,moc1	85.342	4.89014	3.98544	1227	33.8411	5567.95	1.4155	0.516885	NA
SPAC222.09	seb1	79.6116	4.85717	2.60718	1863	28.8532	4970.8	1.8655	0.326289	long
SPCC584.05	sec1				2082		1317.65	0.935	0.444335	NA
SPAC13F5.06c	sec10	65.8355	3.73225	1.53212	2436		1317.8	0.776	0.573871	NA
SPBC1685.03	sec11	56.6122	3.65176	6.40659	570	27.6439	2682.95	0.8855	0.430415	NA
SPBC215.15	sec13				894		6936.35	1.327	0.752325	NA
SPCC1183.01	sec15,SPCC1672.13				2358		1184.6	0.965	0.538358	NA
SPAC29B12.07	sec16	78.5881	4.24855	0.709511	5988	27.8728	1183.75	3.2115	0.459125	NA
SPAC959.02	sec17	85.0133	4.51314	5.18751	870		3410.45	1.8475	0.270271	NA
SPAC1834.11c	sec18	76.3086	4.52105	1.9004	2379		4927.85	1.6155	0.581541	NA
SPAC23C4.10	sec2				1584		1148.6	1.0235	0.296665	NA
SPAC57A7.10c	sec21	77.4845	4.61831	1.69916	2718		4234.45	1.544	0.541673	long
SPBC2A9.08c	sec22	81.7485	3.70364	5.8788	630	33.6248	4312.1	0.9285	0.2134	NA
SPBC776.04	sec2302,sec23-b	73.0347	4.70221	2.04622	2298	30.5758	3427.5	1.0335	0.471823	NA
SPCC31H12.07	sec231,sec23a,SPCC5E4.01	79.367	4.87754	2.13927	2280		6830.1	1.357	0.487573	long
SPBC146.14c	sec26,SPBC337.01c	78.8721	4.40008	1.55866	2823	32.5201	5945.05	1.5115	0.634094	long
SPBC16C6.13c	sec27	75.7789	5.25606	2.19827	2391	32.134	4866.35	1.341	0.466386	long
SPBC24C6.05	sec28	82.3028	4.75593	5.4855	867	31.8303	3190.4	2.0775	0.571108	NA
SPBC8D2.20c	sec31	81.5292	4.70436	1.2801	3675	27.8012	3237.65	3.659	0.303123	long
SPAC7D4.11c	sec39				2310		754.5	0.724	0.373085	long
SPCC1235.10c	sec6				2193		1527.7	0.6495	0.53698	short
SPBC354.02c	sec61	77.6501	4.63203	3.21669	1440	32.1647	6889.25	0.9825	0.626963	long
SPAC17G6.09	sec62	84.7827	4.12613	5.01962	822	33.6252	3483.3	1.3655	0.295182	long
SPBC36B7.03	sec63	69.034	4.03202	2.19609	1836	30.9001	3449.45	1.7235	0.41741	NA
SPCC126.15c	sec65	84.4803	3.66221	6.10368	600	31.6012	3950.2	1.718	0.461878	long
SPBC409.21	sec66				579		1976.8		0.630547	NA
SPAC4D7.01c	sec71,sec7a,SPAP8A3.15c	74.196	4.05011	0.745054	5436	27.1091	2244	1.1575	0.773629	NA
SPAC30.01c	sec72,sec7b	69.6412	4.2124	0.770232	5469		4088.65	1.2305	0.615257	NA
SPAC19A8.01c	sec73,sec7c,SPAC23H3.01	81.4159	3.3322	1.02561	3249	26.0441	949.75	2.1175	0.46505	NA
SPAC26F1.01	sec74,SPAPJ691.01c				2787		1283.7	1.038	0.471084	short
SPCC970.09	sec8				3267	24.9576	966.3	1.7115	0.364479	short
SPBC26H8.02c	sec9	84.5873	4.35128	3.4534	1260	30.3473	2832.55	0.719	0.461635	short
SPBC8D2.14c	sed5				930		833.1	1.5705	0.383004	NA
SPAC15F9.02	seh1				1020		1699.2	0.9495	0.777409	NA
SPAC6G9.10c	sen1	77.548	4.24161	0.8376	5064		1357.9	0.8125	0.482099	NA
SPAC959.10	sen15				432		903.8			NA
SPAPB17E12.07c	sen2				1143		756.8	2.3885	0.687642	NA
SPBC19C7.07c	sen34	76.7719	3.36731	3.93837	855	24.682	2191.15	0.718	0.551016	NA
SPBC4C3.12	sep1	71.9751	3.8804	1.94799	1992		1555.45	0.9715	0.339743	NA
SPAC5D6.05	sep11,pmc6	76.9081	3.24868	5.20622	624		2724	0.8715	0.298677	NA
SPCC306.04c	set1	74.8286	4.03484	1.46031	2763	26.2583	1119.95	1.152	0.50734	short
SPAC29B12.02c	set2				2397		1731.15		0.449594	NA
SPAC22E12.11c	set3				2580		1290.1	2.012	0.365443	NA
SPCC1739.05	set5	77.9599	3.76547	3.92237	960	23.9702	969.5	0.786	0.359544	NA
SPBP8B7.07c	set6	75.0312	3.86395	2.66112	1452	30.0617	1499.55	1.3415	0.427759	long
SPCC297.04c	set7	79.9039	3.61307	8.13755	444		1270.9	2.187	0.335119	NA
SPAC3C7.09	set8				1290		679.75	0.416	0.388887	NA
SPCC4B3.12	set9				1326		1529.3	1.122	0.450359	NA
SPAC6F12.11c	sfc1	71.6037	3.77867	2.75614	1371	29.1918	877.7	0.8595	0.230936	NA
SPAC144.09c	sfc2	68.3124	3.48835	3.10076	1125	29.2422	1016.75	1.744	0.525142	NA
SPBC336.07	sfc3				4020		535.1	0.7075	0.322187	NA
SPCC16C4.14c	sfc4	78.4926	4.21116	1.39396	3021		1396.25	1.694	0.508841	NA
SPBC21H7.05	sfc6	65.5323	3.63365	2.07756	1749		1474.55	0.592	0.212304	NA
SPBC8D2.07c	sfc9	67.7475	3.71457	1.83708	2022		1944.4	1.104	0.578472	NA
SPCC16A11.14	sfh1	79.339	4.17418	3.32075	1257	28.3245	1031.95	0.811	0.466958	long
SPBC8D2.05c	sfi1	64.428	3.43724	1.36236	2523	25.5178	1322.55	0.9935	0.360318	NA
SPBC28F2.07	sfr1,dds20,mug13				900		331.1	0.8575	0.573704	NA
SPAC31A2.13c	sft1	77.4005	2.9649	10.7424	276		1635.65	1.316	0.466331	long
SPAC1527.02	sft2	71.3433	3.6006	5.94158	606		2070.8	0.6165	0.648501	NA
SPAC57A10.14	sgf11				354					NA
SPBP35G2.03c	sgo1				960		349.7	1.1225	0.331581	NA
SPAC15A10.15	sgo2	74.6531	4.18858	2.15462	1944		992.35	0.851	0.484522	short
SPAC1002.10c	sgt1	78.2911	4.36668	2.46288	1773	23.05	462.65	0.6935	0.419054	NA
SPAC17G8.09	shg1	73.2319	3.6258	9.36898	387		491.1	1.0445	0.435738	NA
SPBC1604.14c	shk1,pak1,orb2	75.7752	4.30632	2.17821	1977		1601.7	2.013	0.461585	short
SPAC1F5.09c	shk2,pak2				1770		163.85	0.541	0.793355	NA
SPAC18G6.04c	shm2	81.0765	4.53348	3.19484	1419	32.2406	4008.5	1.34	0.228578	long
SPBC1215.01	shy1	70.5123	4.12829	4.72886	873	25.8741	1047.4	0.678	0.456177	NA
SPAC23G3.02c	sib1				14775		2355.7	0.913	0.215667	long
SPAC23G3.03	sib2				1296		1031.85	0.8235	0.659697	NA
SPAC9G1.09	sid1	75.6637	3.95699	2.79449	1416		297.8	0.523	0.432127	NA
SPAC24B11.11c	sid2	74.2359	4.19991	2.30258	1824		2259.65	1.173	0.559601	NA
SPBC244.01c	sid4				1983		914.15	0.7485	0.512647	NA
SPCC1235.06	sif1	78.7258	4.51526	5.83367	774	31.1818	2290.35	0.7325	0.524938	long
SPCC16C4.01	sif2,SPCC5E4.09				1341		306.75	0.896	0.414663	long
SPAC12G12.15	sif3	70.9097	3.22213	2.10184	1533		1373.35	0.909	0.363171	NA
SPAPYUG7.02c	sin1	71.9834	3.37292	1.68815	1998		1516.05	1.2775	0.603763	NA
SPBC16D10.07c	sir2	68.5876	4.09392	2.89119	1416	25.7915	1237.1	1.1415	0.432587	long
SPBC16H5.11c	skb1,rmt5	77.7373	4.75668	2.45443	1938		4895.55	1.391	0.283003	NA
SPCC16C4.08c	skb15	78.024	4.52393	4.40929	1026		1968.8	1.305	0.300843	NA
SPCC24B10.13	skb5	65.7082	3.35846	7.93963	423	28.6527	1395.55	1.6275	0.358199	NA
SPAC3G9.10c	ski6	81.0949	4.46835	6.12942	729	26.6689	2188.55	0.6245	0.320539	NA
SPBC409.05	skp1,psh1,sph1	82.0785	3.83207	7.88492	486	31.7142	3254.65	0.697	0.606586	long
SPBC1709.05	sks2,hsc1	86.9825	5.24926	2.84976	1842	33.1021	11654.5	6.306	0.596752	NA
SPAC57A10.10c	sla1	88.5381	4.98936	5.56228	897	28.7	5292.1	1.6305	0.611885	long
SPAC24H6.06	sld3	62.37	3.45519	1.72157	2007		680.35	0.693	0.334181	NA
SPBP4H10.21c	sld5	71.3508	3.09808	4.80322	645	34.4902	3003.5	0.674	0.318558	NA
SPBC15D4.03	slm9				2424		2010.3	0.7595	0.480623	NA
SPAC821.08c	slp1	72.0323	3.6482	2.48685	1467	31.5336	2705.05	1.3115	0.749177	short
SPAC17G6.13	slt1	81.3077	4.44034	3.4104	1302		3954.35	1.4345	0.607534	NA
SPBC365.05c	slu7	81.0822	4.4382	3.89316	1140		930.3	0.9265	0.825755	long
SPAP27G11.15	slx1				816		203.65	0.719	0.624827	NA
SPAC688.06c	slx4	63.8726	3.33302	2.64526	1260		325.65	0.561	0.331383	NA
SPBC3D6.11c	slx8	68.7177	3.6074	4.45358	810		511.1	0.7755	0.757921	NA
SPCC74.01	sly1	78.0176	4.35761	2.26959	1920	30.0268	2217.25	0.8095	0.610373	long
SPAC26A3.08	smb1,smb	77.4473	3.18654	7.17689	444	32.8635	5051.85	2.108	0.845405	short
SPAC14C4.02c	smc5,spr18	79.6693	4.29002	1.34147	3198		1093.9	0.656	0.274041	NA
SPCC5E4.06	smc6,rad18	79.8629	4.28686	1.25237	3423		864.15	0.842	0.322246	NA
SPAC27D7.07c	smd1	83.9111	3.26053	9.21054	354	32.8048	1896.45	0.8555	0.525689	NA
SPAC2C4.03c	smd2,cwf9	83.924	3.52779	10.1373	348	30.9529	3675.75	1.4	0.312187	long
SPBC19C2.14	smd3	80.7575	3.54896	12.0713	294	33.4666	4901.55	1.162	0.556666	NA
SPBC11G11.06c	sme1	82.8565	3.65043	14.3154	255		1104.7	1.5315	0.750766	NA
SPBC3E7.14	smf1,SPBC4F6.01	84.0825	3.32636	14.0353	237	33.2552	3260.15	1.589	0.672415	long
SPBC4B4.05	smg1	90.0163	5.39249	23.0448	234	30.3213	4429.3	2.5475	0.778291	NA
SPAC2G11.08c	smn1,yab8				459		413	0.644	0.621927	NA
SPCC645.08c	snd1	79.3562	5.28264	2.00328	2637	28.1698	4810.7	1.009	0.534793	long
SPAC1250.01	snf21,SPAC29A4.21	82.7915	4.58731	1.27425	3600	25.7113	1764.8	1.134	0.602323	long
SPCC1620.14c	snf22,SPCC830.01c	80.9162	4.02478	0.798093	5043	22.0506	1467.3	1.233	0.31178	long
SPAC25A8.01c	snf2SR	74.8938	4.48218	1.6187	2769		4426.9	1.165	0.526227	short
SPAC2F7.08c	snf5	60.9715	3.49052	1.83808	1899		601	1.073	0.389413	short
SPAC3H1.12c	snt2	67.2812	3.54204	1.043	3396	23.8605	1205.25	1.445	0.22782	NA
SPAC607.03c	snu13	89.5007	3.09529	8.18859	378	35.261	8447.3	3.212	0.719825	NA
SPAC167.03c	snu66	84.5165	4.49937	2.30737	1950	24.6055	941.3	0.8615	0.491764	NA
SPCC16A11.04	snx12	67.4802	3.63369	1.19805	3033	26.6975	851.4	0.7635	0.354546	NA
SPBC887.06c	snx3,grd19	80.3142	4.01626	9.29689	432	31.3759	1138	1.3375	0.518516	long
SPAC29B12.04	snz1	91.5171	5.23393	5.87423	891	35.8738	10318.9	4.492	0.614186	NA
SPAC821.10c	sod1	92.1532	4.4683	9.60924	465	35.433	11861.5	9.905	0.871338	NA
SPAC977.10	sod2				1407		2802.5	0.9285	0.428613	short
SPAC8E11.10	sou1	89.2999	4.78019	6.22421	768	34.2224	7015.35	3.1455	0.693651	NA
SPBC577.14c	spa1,spa	75.0687	3.42587	5.03065	681	31.295	1954.45	2.3755	0.517989	NA
SPAC1093.01	SPAC12B10.18				3786		1966.55	2.4845	0.727947	NA
SPBC1348.01	SPAC1348.01				810		422.35	0.438	0.364892	NA
SPBC1348.02	SPAC1348.02	56.9345	3.14455	3.03821	1035	29.443		0.472	0.396663	NA
SPBPB2B2.19c	SPAC1348.02				1035			0.3955	0.396663	short
SPBC1348.03	SPAC1348.03				441			0.203	0.447229	NA
SPBC1348.04	SPAC1348.04				438			0.2145	0.416449	NA
SPBC1348.05	SPAC1348.05				1458			0.2275	0.292098	NA
SPBC1348.06c	SPAC1348.06c				612			0.465	0.408399	long
SPBC1348.07	SPAC1348.07				693			0.3335	0.337804	NA
SPBC1348.08c	SPAC1348.08c				1251			0.465	0.406446	NA
SPBC1348.09	SPAC1348.09				711			0.3295	0.432438	NA
SPBC1348.10c	SPAC1348.10c				2022	28.8769		0.6085	0.416844	NA
SPAC1002.01	SPAC1610.05	74.7343	3.83817	7.84902	489	31.1876	440.55	0.7455	0.601192	long
SPAC1327.01c	SPAC1783.09c,SPAC18G6.16c	68.1438	4.03676	1.37586	2934		2150.55	1.326	0.540609	short
SPAC1610.01	SPAC17A5.17	77.982	3.73335	5.70848	654		922.85	0.643	0.467069	NA
SPAC17A2.14	SPAC17G6.01	72.7355	4.53178	2.44433	1854		1796.95	0.7775	0.435804	NA
SPAC1142.01	SPAC17G6.18	75.2455	4.05168	2.0218	2004	27.4883	2991.85	0.7535	0.534383	NA
SPAC1142.02c	SPAC17G6.19c	85.6345	5.34696	5.60478	954	32.4027	5658.95	0.951	0.42704	NA
SPAC12G12.16c	SPAC18B11.01c	63.1545	3.24438	2.17597	1491		795.65	0.848	0.319664	NA
SPAC14C4.01c	SPAC19D5.08c				735		733.4	0.6525	0.440896	long
SPAC1952.01	SPAC1B3.19	70.5255	3.84318	3.13217	1227		1108.5	0.5615	0.406869	short
SPAC1556.08c	SPAC1F12.01c	74.1254	3.89196	3.8726	1005	34.3335	5067.8	1.356	0.332899	short
SPAC1D4.01	SPAC1F3.11	78.4663	3.73434	4.35238	858	21.3166	649.85	1.2395	0.395819	long
SPAC18B11.11	SPAC1F5.01	71.2737	3.87971	0.998637	3885		1037.25	0.73	0.346254	NA
SPAC1687.21	SPAC222.01	83.7404	3.89483	6.18226	630	31.7416	6371.85	1.2215	0.365603	NA
SPAC1687.22c	SPAC222.02c	63.4919	3.75515	1.70766	2199		1151.4	1.163	0.35854	short
SPAC1296.01c	SPAC22F3.01	75.3084	4.04698	2.48433	1629	31.0099	3158.55	0.9835	0.641675	short
SPAC1D4.14	SPAC22F3.14c	83.223	4.25879	0.871453	4887	22.242	1512.15	0.9085	0.308882	NA
SPAC20G4.01	SPAC22F8.13	79.8701	4.74708	5.63117	843	30.8022	1946.15	0.844	0.790822	NA
SPAC139.06	SPAC23C4.01	72.9225	3.43509	3.02118	1137	31.3474	1209.85	0.7525	0.394252	NA
SPAC1A6.01c	SPAC23C4.20c				1368		1507	0.8335	0.523819	NA
SPAC1A6.02	SPAC23C4.21	81.0943	3.77935	3.48007	1086	24.1866	3241.7	1.2705	0.436463	NA
SPAC22H12.01c	SPAC23G3.13c	83.6595	4.42055	6.27029	705	32.0557	1794.4	0.826	0.63941	NA
SPAC1705.03c	SPAC23H4.19	85.3427	4.78879	3.78261	1266	35.7084	8122.5	6.0675	0.543789	NA
SPAC13G6.13	SPAC24B11.02				348		18	0.5945	0.676136	NA
SPAC13G6.15c	SPAC24B11.04c	74.8322	3.24717	6.59993	492	28.8547	1353.55	0.6205	0.35913	NA
SPAC23H3.15c	SPAC25H1.01c				978		547.7	0.6745	0.661453	long
SPAC23A1.19c	SPAC26H5.01c				3192		1066.55	0.7905	0.350888	NA
SPAC25B8.01	SPAC26H5.15	79.4282	3.46683	6.91982	501	33.4033	977.75	0.528	0.766309	long
SPAC1851.04c	SPAC27D7.01c	72.6756	3.5671	1.12919	3159		1529.45	1.549	0.278957	NA
SPAC25G10.09c	SPAC27F1.01c	82.7559	4.60923	0.855938	5385		3734.3	1.9915	0.345231	NA
SPAC21E11.07	SPAC2C4.01	70.9581	3.38827	3.46449	978		915.3	0.6265	0.351902	NA
SPAC25G10.01	SPAC2C4.18	81.7362	4.57374	5.11604	894	34.6294	798.55	0.572	0.530121	NA
SPAC22E12.19	SPAC2E12.01	79.1598	4.10695	2.06795	1986		841.55	0.964	0.570978	short
SPAC29E6.05c	SPAC30.09c	77.8611	4.07046	7.93461	513		981.85	1.311	0.597997	long
SPAC29E6.06c	SPAC30.10c	80.484	5.39767	2.38308	2265	27.9926	3761.4	1.036	0.293825	long
SPAC29E6.07	SPAC30.11				351			2.5665	0.457588	NA
SPAC29E6.09	SPAC30.13	73.3111	3.85944	3.78376	1020		897.95	0.844	0.421918	NA
SPAC29E6.10c	SPAC30.14c	83.9884	4.69867	1.4422	3258	22.2085	2006.65	0.8885	0.599721	short
SPAC1A6.10	SPAC30D11.15c	74.2219	4.03627	2.76836	1458	26.1164	4370.2	1.2485	0.600669	long
SPAC1751.03	SPAC31A2.01	86.323	4.84419	4.00677	1209	33.0174	6973.1	1.486	0.521746	NA
SPAC13C5.01c	SPAC31A2.17c	87.253	4.19849	5.62047	747	30.5999	5738.25	2.7515	0.548309	long
SPAC12B10.01c	SPAC31F12.02c,SPAC637.15c	78.1225	4.11181	0.831678	4944	28.4487	1965.3	0.981	0.328912	NA
SPAC1786.01c	SPAC31G5.20c	77.0712	4.07959	2.15509	1893	33.3431	3104.9	1.3455	0.796963	long
SPAC2F3.01	SPAC323.09	68.8729	3.43054	3.57348	960	29.4746	1615.9	6.37	0.537488	NA
SPAC328.01c	SPAC3A11.01				3705		2413.8	1.1285	0.306426	NA
SPAC20G8.10c	SPAC3A12.01c				1395		462.75	1.902	0.394736	NA
SPAC25A8.03c	SPAC3C7.15c	57.4816	3.22831	2.29937	1404		1050.95	0.7055	0.302599	NA
SPAC3A11.13	SPAC3H5.02	82.3097	3.38332	9.80672	345	29.9952	3306.6	1.7125	0.542411	NA
SPAC13A11.06	SPAC3H8.01				1716		281.3	0.501	0.656932	NA
SPAC17D4.04	SPAC458.01	82.2013	4.5353	2.30804	1965	24.7322	2072	1.0305	0.4035	long
SPAC10F6.01c	SPAC4C5.05c	91.4384	5.27777	1.19353	4422	28.1128	12023.8	3.1175	0.42999	long
SPAC20G4.08	SPAC4F10.01	78.9531	4.43517	1.37269	3231	30.1365	3171.3	1.291	0.475218	long
SPAC19B12.01	SPAC4F10.21	77.5563	4.95766	2.02024	2454		1756.8	0.8915	0.683336	NA
SPAC22G7.11c	SPAC4G8.01c				423		268.85	2.075	0.733194	NA
SPAC16C9.01c	SPAC4G8.14c				1086		926.1	0.4875	0.846443	long
SPAC2G11.15c	SPAC521.01c	76.2221	4.30228	5.97539	720	32.3452	1821.25	1.048	0.247178	NA
SPAC10F6.17c	SPAC56E4.01c	79.4555	4.09275	3.06573	1335		2463.6	1.2155	0.384713	NA
SPAC1420.01c	SPAC56E4.08c	77.1708	3.87598	2.22374	1743	28.2688	2584.75	1.64	0.741365	NA
SPAC30D11.01c	SPAC56F8.01				2982		707.35	0.6485	0.431848	short
SPAC167.05	SPAC57A7.01	71.6095	4.15145	2.2987	1806		1638	1.714	0.560826	short
SPAC167.06c	SPAC57A7.02c				366		573.35	0.791	0.723846	NA
SPAC167.07c	SPAC57A7.03c				3090		993	0.6185	0.546854	NA
SPAC16A10.08c	SPAC589.01c	70.2586	3.49864	4.07767	858		787.9	0.9455	0.527585	NA
SPAC12G12.02	SPAC630.01c	78.1357	3.96317	7.17966	552	32.0424	2136.5	1.4405	0.450228	NA
SPAC12G12.01c	SPAC630.02	76.4962	3.65066	1.34314	2718	29.4795	1724.05	1.0745	0.433539	NA
SPAC20H4.01	SPAC631.03	82.3662	4.62384	2.31077	2001	30.4441	2128.4	1.1815	0.436851	NA
SPAC4F8.03	SPAC644.01c	81.1522	3.90994	5.27658	741	27.8307	3568.2	0.755	0.782739	NA
SPAC25B8.19c	SPAC683.01c				1569	22.7921	1011.45	1.222	0.340767	NA
SPAC589.12	SPAC688.01	72.2405	4.33116	1.48531	2916	29.9835	4759.45	1.737	0.375692	NA
SPAC683.02c	SPAC694.01c	85.3013	4.37444	6.65821	657		1013.9	1.0885	0.850573	NA
SPAC1B9.03c	SPAC6B12.01	84.9179	4.35031	3.71821	1170	24.4982	3643.6	1.0965	0.574884	NA
SPAC17G8.01c	SPAC6C3.10c	75.1656	4.22739	1.78823	2364	25.8289	1008.35	1.1905	0.550541	NA
SPAC3C7.01c	SPAC732.03c	80.1402	3.65315	1.98973	1836	32.7301	3200.2	0.6955	0.568127	NA
SPAC1639.01c	SPAC806.09c	70.9255	3.79675	3.84676	987	33.7327	6530.95	2.553	0.233325	short
SPAC24B11.14	SPAC806.10				501		193.55	0.488	0.562586	NA
SPAC343.19	SPAC824.01	63.5718	3.37663	1.80087	1875	28.983	832.7	0.841	0.336499	short
SPAC1952.17c	SPAC890.01c				1860		402.7	0.7785	0.356895	NA
SPAC22E12.01	SPAC890.09	70.381	3.70098	3.28976	1125	32.0995	1009.45	0.581	0.45035	short
SPAC1142.09	SPAC8C9.02				348		56.5	0.755	0.275413	NA
SPAC26A3.17c	SPAC8E11.11	80.5327	3.71087	3.45518	1074	32.8335	3716.3	0.9005	0.547148	long
SPAC1039.11c	SPAC922.02c				2988		1299.55	0.5685	0.466729	NA
SPAC869.11	SPAC922.08c	77.4844	4.30661	2.4708	1743	29.5018	3485.6	1.0345	0.502513	NA
SPAC821.13c	SPAC955.01c	79.1112	3.85257	0.821619	4689	30.69	1748.9	1.207	0.2304	NA
SPAC139.01c	SPAC955.02c	75.4383	4.55987	1.89285	2409	27.4782	1629.95	1.1	0.752833	long
SPAC8E11.01c	SPAC959.01				1527		1561.5	1.073	0.418949	NA
SPAC17C9.16c	SPAC9E9.16	59.1232	3.58954	2.24909	1596		1287.35	1.4015	0.233668	long
SPAC3H1.14	SPAC9G1.01	76.0146	3.30174	5.61521	588		679.15	0.502	0.486385	NA
SPAC23H4.01c	SPAP27G11.01	80.0283	4.26995	1.50456	2838	24.7312	2928.05	1.507	0.691627	NA
SPAC15E1.10	SPAP7G5.01				798		783.45	0.972	0.418017	long
SPAPB15E9.01c	SPAPB18E9.06c	78.4165	4.73332	1.52148	3111		11080.8	9.8455	0.473369	NA
SPBPB21E7.04c	SPAPB21E7.04c				846		97.25	0.283	0.601744	long
SPBPB21E7.05	SPAPB21E7.05				384			1.43	0.290487	NA
SPBPB21E7.09	SPAPB21E7.09				1083	31.5675		0.457	0.677031	NA
SPBPB21E7.10	SPAPB21E7.10				108	27.2434	561.65	1.2335	0.627324	NA
SPAC24H6.01c	SPAPB21F2.01				1767	28.257	1498.85	0.5455	0.404234	NA
SPAC227.01c	SPAPB21F2.04c	71.1213	3.87032	3.44949	1122		975.6	0.94	0.540117	short
SPAPB1A11.01	SPAPB24D3.11				1488		81.6	0.2915	0.570026	NA
SPAPB24D3.01	SPAPB2C8.02	76.7731	4.05309	2.27064	1785		1045.05	0.8215	0.33171	short
SPBC1348.14c	SPAPB8B6.01c,SPAC1348.14c,SPBPB8B6.01c				1557			0.5025	0.457101	NA
SPBPB8B6.02c	SPAPB8B6.02c				1071			0.515	0.526573	long
SPBPB8B6.03	SPAPB8B6.03	48.5795	3.52979	2.14707	1644			0.1925	0.385468	NA
SPBPB8B6.05c	SPAPB8B6.05c	68.6493	3.9357	1.94644	2022		3318.43	0.836	0.371211	NA
SPBPB8B6.06c	SPAPB8B6.06c				936			1.0705	0.486581	long
SPAC22G7.01c	SPAPJ696.03c	81.9489	4.78286	2.66158	1797	30.8202	3853.25	0.9225	0.537781	NA
SPAC5D6.13	SPAPJ735.02c	79.8141	4.48262	4.42073	1014	32.0432	2877.8	1.276	0.595613	short
SPAC14C4.15c	SPAPJ760.01c				2562		1475.8	1.4135	0.335895	NA
SPAC1782.01	SPAPYUG7.07	71.6231	4.17029	0.827438	5040		1863	1.4105	0.74505	NA
SPAC1687.11	spb1	82.8386	4.94102	2.05107	2409	26.766	2453.8	1.392	0.491151	NA
SPCC553.09c	spb70,pol12	74.1416	4.10856	2.38178	1725		1666.25	0.7735	0.735663	short
SPBC1604.01	SPBC1677.01c	64.4327	4.05002	1.74419	2322		734.55	0.5685	0.603193	NA
SPBC1709.02c	SPBC1734.18c	74.103	4.87509	1.6565	2943	29.4036	9826.85	1.509	0.396905	NA
SPBC11C11.01	SPBC17D1.08				1482		705.15	0.579	0.301952	short
SPBC17D1.01	SPBC17D11.09	58.9482	3.45456	1.96841	1755		1982.5	1.9525	0.474707	short
SPBC12C2.01c	SPBC17F3.03c	62.0203	3.08466	3.22326	957	30.2861	1807.15	0.8795	0.277376	short
SPBC14F5.01	SPBC1861.10	66.1445	3.24779	3.88027	837	26.1304	1342.7	0.572	0.49423	NA
SPBC11G11.07	SPBC18H10.01				2868		1394.55	0.834	0.335918	long
SPBC19G7.18c	SPBC19G7.11c				759		1247.4	0.782	0.499966	long
SPBC16E9.18	SPBC1E8.01	76.5221	3.65725	2.78329	1314	34.0494	1539.55	0.863	0.5164	short
SPBC12C2.11	SPBC21D10.02	67.3879	4.05469	1.93911	2091	31.738	3817.25	1.448	0.389265	NA
SPBC1921.07c	SPBC21D10.13	75.4817	3.74905	5.10075	735	31.4042	1612.15	0.956	0.40095	short
SPBC15C4.06c	SPBC21H7.01c				1671		401.5	0.67	0.227102	NA
SPBC16H5.14c	SPBC21H7.08				861		959.7	0.929	0.307558	NA
SPBC18E5.13	SPBC23G7.03	82.613	3.95974	5.64065	702	26.696	1026.25	2.8535	0.478145	NA
SPBC18E5.01	SPBC29A3.19				1029		5677.65	1.212	0.536263	NA
SPBC18E5.02c	SPBC29A3.20c	70.3967	4.35241	2.84472	1530	33.2446	4347.25	1.2015	0.328495	NA
SPBC2A9.11c	SPBC2D10.01c				1188		1991.7	0.809	0.533801	NA
SPBC15D4.01c	SPBC2D10.21c				1902		629.15	0.9345	0.330017	long
SPBC19C2.15c	SPBC2F12.16	73.4462	3.59926	5.74045	627	33.9317	4526.25	0.922	0.716129	NA
SPBC25B2.01	SPBC2G5.08				1779		1787.7	0.716	0.56222	long
SPBC27B12.02	SPBC30B4.10				330		431.75	1.0205	0.29404	NA
SPBC13E7.11	SPBC30D10.19c	70.9064	3.40157	3.79216	897		1371.3	0.886	0.317004	NA
SPBC19C7.01	SPBC32F12.13c	77.1151	3.44249	5.82486	591	24.4963	707.7	0.6115	0.315144	NA
SPBC1734.01c	SPBC337.17c				2049		1387.35		0.370955	NA
SPBC1734.03	SPBC337.19	74.0364	4.5869	2.22557	2061		2322.7	0.6	0.344477	long
SPBC1734.04	SPBC337.20	74.3489	4.05174	3.13359	1293	32.4318	3577.35	1.616	0.631675	NA
SPBC19G7.17	SPBC36B7.01	78.6138	4.20919	2.94761	1428	33.8538	7053.4	1.506	0.554868	NA
SPBC11C11.11c	SPBC3B8.12	65.6451	3.53687	1.94227	1821		417.65	0.886	0.468074	short
SPBC11C11.10	SPBC3B8.13c	76.3834	4.01587	3.28094	1224	30.0832	2420.9	1.972	0.315015	NA
SPBC215.01	SPBC3B9.20				2505		2812.55	0.802	0.472862	NA
SPBC1306.02	SPBC4.08				2955		1231.7	0.667	0.575126	NA
SPBC1306.01c	SPBC409.22c	71.5142	3.92744	1.69798	2313	22.009	2548.35	0.9105	0.562256	long
SPBC16D10.01c	SPBC418.03c	80.9146	4.56734	4.51765	1011		1155.55	1.5175	0.737603	long
SPBC405.02c	SPBC4C3.01	71.9264	3.46551	2.5785	1344		663.15	1.2495	0.725351	short
[truncated: 2,964 more rows]
